# Supplementary material for: Influenza A virus shedding and reinfection during the post-weaning period in swine: longitudinal study of two nurseries
Source: Front Vet Sci. 2024 Nov 13;11:1482225. doi: 10.3389/fvets.2024.1482225 (PMC11601151; doi:10.3389/fvets.2024.1482225)
Supplement: Supplementary file 3 [file Data_Sheet_2.xlsx]

## Sheet: BLAST hits PB2
Description	Scientific Name	Max Score	Total Score	Query Cover	E value	Per. ident	Acc. Len	Accession				Description	Scientific Name	Max Score	Total Score	Query Cover	E value	Per. ident	Acc. Len	Accession
Influenza A virus (A/swine/Illinois/F1_45_12122/2022(H1N1)) segment 1 polymerase PB2 (PB2) gene, complete cds	Influenza A virus	4211	4211	1	0	100	2280	PP995228.1				Influenza A virus (A/swine/Illinois/F2_10/2022(H1N1)) segment 1 polymerase PB2 (PB2) gene, complete cds	Influenza A virus	4211	4211	1	0	100	2280	PP997492.1
Influenza A virus (A/swine/Illinois/F1_2_12522/2022(H1N1)) segment 1 polymerase PB2 (PB2) gene, complete cds	Influenza A virus	4200	4200	1	0	99.91	2280	PP995254.1				Influenza A virus (A/swine/Illinois/F2_16/2022(H1N1)) segment 1 polymerase PB2 (PB2) gene, complete cds	Influenza A virus	4204	4204	1	0	99.91	2280	PQ162375.1
Influenza A virus (A/swine/Indiana/A02525081/2021(H1N1)) segment 1 polymerase PB2 (PB2) gene, complete cds	Influenza A virus	4150	4150	1	0	99.52	2280	MZ665392.1				Influenza A virus (A/swine/Illinois/F2_4/2022(H1N1)) segment 1 polymerase PB2 (PB2) gene, complete cds	Influenza A virus	4200	4200	1	0	99.91	2280	PP997633.1
Influenza A virus (A/New York/WC-LVD-13-002/2013(H1N1)) polymerase PB2 (PB2) gene, complete cds	Influenza A virus (A/New York/WC-LVD-13-002/2013(H1N1))	3956	3956	1	0	97.98	2316	CY188832.1				Influenza A virus (A/swine/Illinois/F2_7/2022(H1N1)) segment 1 polymerase PB2 (PB2) gene, complete cds	Influenza A virus	4200	4200	1	0	99.91	2280	PP997617.1
Influenza A virus (A/Helsinki/473M/2014(H1N1)) segment 1 polymerase PB2 (PB2) gene, complete cds	Influenza A virus (A/Helsinki/473M/2014(H1N1))	3956	3956	1	0	97.98	2316	KM219230.1				Influenza A virus (A/swine/Illinois/F2_3/2022(H1N1)) segment 1 polymerase PB2 (PB2) gene, complete cds	Influenza A virus	4194	4194	1	0	99.87	2341	PP997626.1
Influenza A virus (A/Helsinki/846M/2014(H1N1)) segment 1 polymerase PB2 (PB2) gene, complete cds	Influenza A virus (A/Helsinki/846M/2014(H1N1))	3956	3956	1	0	97.98	2316	KM366758.1				Influenza A virus (A/swine/Illinois/F2_5/2022(H1N1)) segment 1 polymerase PB2 (PB2) gene, complete cds	Influenza A virus	4194	4194	1	0	99.87	2280	PP997473.1
Influenza A virus (A/Finland/75/2014(H1N1)) segment 1 polymerase PB2 (PB2) gene, complete cds	Influenza A virus (A/Finland/75/2014(H1N1))	3951	3951	1	0	97.94	2316	KM437809.1				Influenza A virus (A/swine/Illinois/F2_6/2022(H1N1)) clone new segment 1 polymerase PB2 (PB2) gene, complete cds	Influenza A virus	4189	4189	1	0	99.82	2280	PQ111474.1
Influenza A virus (A/Finland/43/2014(H1N1)) segment 1 polymerase PB2 (PB2) gene, complete cds	Influenza A virus (A/Finland/43/2014(H1N1))	3951	3951	1	0	97.94	2316	KM437745.1				Influenza A virus (A/swine/Illinois/F2_13/2022(H1N1)) clone new segment 1 polymerase PB2 (PB2) gene, complete cds	Influenza A virus	4189	4189	1	0	99.82	2280	PQ111539.1
Influenza A virus (A/Helsinki/220N/2014(H1N1)) segment 1 polymerase PB2 (PB2) gene, complete cds	Influenza A virus (A/Helsinki/220N/2014(H1N1))	3951	3951	1	0	97.94	2316	KM219158.1				Influenza A virus (A/swine/Illinois/F2_2/2022(H1N1)) segment 1 polymerase PB2 (PB2) gene, complete cds	Influenza A virus	4183	4183	1	0	99.78	2280	PP995623.1
Influenza A virus (A/Helsinki/861N/2014(H1N1)) segment 1 polymerase PB2 (PB2) gene, complete cds	Influenza A virus (A/Helsinki/861N/2014(H1N1))	3951	3951	1	0	97.94	2316	KM366766.1				Influenza A virus (A/swine/Illinois/F2_21/2022(H1N1)) segment 1 polymerase PB2 (PB2) gene, complete cds	Influenza A virus	4183	4183	1	0	99.78	2280	PP997476.1
Influenza A virus (A/Helsinki/809N/2014(H1N1)) segment 1 polymerase PB2 (PB2) gene, complete cds	Influenza A virus (A/Helsinki/809N/2014(H1N1))	3951	3951	1	0	97.94	2316	KM366750.1				Influenza A virus (A/swine/Illinois/F2_20/2022(H1N1)) segment 1 polymerase PB2 (PB2) gene, complete cds	Influenza A virus	4183	4183	1	0	99.78	2280	PQ008155.1
Influenza A virus (A/New York/WC-LVD-14-003/2014(H1N1)) polymerase PB2 (PB2) gene, complete cds	Influenza A virus (A/New York/WC-LVD-14-003/2014(H1N1))	3951	3951	1	0	97.94	2316	CY189072.1				Influenza A virus (A/swine/Illinois/F2_8/2022(H1N1)) segment 1 polymerase PB2 (PB2) gene, complete cds	Influenza A virus	4178	4178	1	0	99.74	2280	PP997465.1
Influenza A virus (A/Czech Republic/3/2014(H1N1)) segment 1 polymerase PB2 (PB2) gene, complete cds	Influenza A virus (A/Czech Republic/3/2014(H1N1))	3951	3951	1	0	97.94	2308	KJ880883.1				Influenza A virus (A/swine/Illinois/F2_22/2022(H1N1)) clone new segment 1 polymerase PB2 (PB2) gene, complete cds	Influenza A virus	4167	4167	1	0	99.65	2341	PQ112509.1
Influenza A virus (A/Finland/109/2014(H1N1)) segment 1 polymerase PB2 (PB2) gene, complete cds	Influenza A virus (A/Finland/109/2014(H1N1))	3951	3951	1	0	97.94	2316	KM437649.1				Influenza A virus (A/swine/Iowa/A02636442/2022(H1N1)) segment 1 polymerase PB2 (PB2) gene, complete cds	Influenza A virus	4150	4150	1	0	99.52	2280	OP484102.1
Influenza A virus (A/Helsinki/736M/2014(H1N1)) segment 1 polymerase PB2 (PB2) gene, complete cds	Influenza A virus (A/Helsinki/736M/2014(H1N1))	3951	3951	1	0	97.94	2316	KM366686.1				Influenza A virus (A/swine/Iowa/A02636439/2022(H1N1)) segment 1 polymerase PB2 (PB2) gene, complete cds	Influenza A virus	4150	4150	1	0	99.52	2280	OP484144.1
Influenza A virus (A/Helsinki/759M/2014(H1N1)) segment 1 polymerase PB2 (PB2) gene, complete cds	Influenza A virus (A/Helsinki/759M/2014(H1N1))	3951	3951	1	0	97.94	2316	KM219262.1				Influenza A virus (A/swine/Iowa/A02636462/2022(H1N1)) segment 1 polymerase PB2 (PB2) gene, complete cds	Influenza A virus	4139	4139	1	0	99.43	2280	OP484168.1
Influenza A virus (A/Helsinki/303N/2014(H1N1)) segment 1 polymerase PB2 (PB2) gene, complete cds	Influenza A virus (A/Helsinki/303N/2014(H1N1))	3951	3951	1	0	97.94	2316	KM219206.1				Influenza A virus (A/swine/Iowa/A02861244/2023(H1N1)) segment 1 polymerase PB2 (PB2) gene, complete cds	Influenza A virus	4128	4128	1	0	99.34	2280	OR637807.1
Influenza A virus (A/Helsinki/347M/2014(H1N1)) segment 1 polymerase PB2 (PB2) gene, complete cds	Influenza A virus (A/Helsinki/347M/2014(H1N1))	3951	3951	1	0	97.94	2316	KM366598.1				Influenza A virus (A/swine/Iowa/A02635781/2021(H1N1)) segment 1 polymerase PB2 (PB2) gene, complete cds	Influenza A virus	4111	4111	1	0	99.21	2280	OL755716.1
Influenza A virus (A/New York/WC-LVD-13-027/2013(H1N1)) polymerase PB2 (PB2) gene, complete cds	Influenza A virus (A/New York/WC-LVD-13-027/2013(H1N1))	3945	3945	1	0	97.89	2316	CY189032.1				Influenza A virus (A/swine/Iowa/A02524639/2020(H3N2)) segment 1 polymerase PB2 (PB2) gene, complete cds	Influenza A virus	4111	4111	1	0	99.21	2280	MW830903.1
Influenza A virus (A/Helsinki/340M/2014(H1N1)) segment 1 polymerase PB2 (PB2) gene, complete cds	Influenza A virus (A/Helsinki/340M/2014(H1N1))	3945	3945	1	0	97.89	2316	KM366590.1				Influenza A virus (A/swine/California/A01104141/2020(H3N2)) segment 1 polymerase PB2 (PB2) gene, complete cds	Influenza A virus	4106	4106	1	0	99.17	2280	MT269485.1
Influenza A virus (A/Helsinki/770M/2014(H1N1)) segment 1 polymerase PB2 (PB2) gene, complete cds	Influenza A virus (A/Helsinki/770M/2014(H1N1))	3945	3945	1	0	97.89	2316	KM366726.1				Influenza A virus (A/swine/Iowa/A02524768/2020(H3N2)) segment 1 polymerase PB2 (PB2) gene, complete cds	Influenza A virus	4095	4095	1	0	99.08	2280	MW830777.1
Influenza A virus (A/Helsinki/759N/2014(H1N1)) segment 1 polymerase PB2 (PB2) gene, complete cds	Influenza A virus (A/Helsinki/759N/2014(H1N1))	3945	3945	1	0	97.89	2316	KM219270.1				Influenza A virus (A/swine/Illinois/F2_27/2022(H1N1)) clone new segment 1 polymerase PB2 (PB2) gene, complete cds	Influenza A virus	4095	4095	1	0	99.08	2280	PQ111523.1
Influenza A virus (A/Helsinki/454M/2014(H1N1)) segment 1 polymerase PB2 (PB2) gene, complete cds	Influenza A virus (A/Helsinki/454M/2014(H1N1))	3945	3945	1	0	97.89	2316	KM366646.1				Influenza A virus (A/swine/Iowa/A02478928/2019(H1N2)) segment 1 polymerase PB2 (PB2) gene, complete cds	Influenza A virus	4078	4078	1	0	98.95	2280	MT355233.1
Influenza A virus (A/New York/WC-LVD-14-032/2014(H1N1)) polymerase PB2 (PB2) gene, complete cds	Influenza A virus (A/New York/WC-LVD-14-032/2014(H1N1))	3945	3945	1	0	97.89	2316	CY189304.1				Influenza A virus (A/swine/Nebraska/A02479212/2020(H1N1)) segment 1 polymerase PB2 (PB2) gene, complete cds	Influenza A virus	4072	4072	1	0	98.9	2280	MW308740.1
Influenza A virus (A/Parma/79/2014(H1N1)) segment 1 polymerase PB2 (PB2) gene, complete cds	Influenza A virus (A/Parma/79/2014(H1N1))	3945	3945	1	0	97.89	2280	KU322160.1				Influenza A virus (A/swine/Iowa/20TOSU2429/2020(H3N2)) segment 1 polymerase PB2 (PB2) gene, complete cds	Influenza A virus	4067	4067	1	0	98.86	2316	ON774130.1
Influenza A virus (A/Parma/64/2014(H1N1)) segment 1 polymerase PB2 (PB2) gene, complete cds	Influenza A virus (A/Parma/64/2014(H1N1))	3945	3945	1	0	97.89	2280	KU322162.1				Influenza A virus (A/swine/Nebraska/A02479337/2020(H1N1)) segment 1 polymerase PB2 (PB2) gene, complete cds	Influenza A virus	4067	4067	1	0	98.86	2280	MW430451.1
Influenza A virus (A/Helsinki/548M/2014(H1N1)) segment 1 polymerase PB2 (PB2) gene, complete cds	Influenza A virus (A/Helsinki/548M/2014(H1N1))	3945	3945	1	0	97.89	2316	KM366662.1				Influenza A virus (A/swine/Iowa/20TOSU2408/2020(H3N2)) segment 1 polymerase PB2 (PB2) gene, complete cds	Influenza A virus	4063	4063	1	0	98.82	2316	OP655090.1
Influenza A virus (A/Bage/LACENRS-614/2013(H1N1)) segment 1 polymerase PB2 (PB2) gene, complete cds	Influenza A virus (A/Bage/LACENRS-614/2013(H1N1))	3940	3940	1	0	97.85	2341	KY926109.1				Influenza A virus (A/swine/Iowa/20TOSU2179/2020(H3N2)) segment 1 polymerase PB2 (PB2) gene, complete cds	Influenza A virus	4063	4063	1	0	98.82	2316	OP655047.1
Influenza A virus (A/Helsinki/769M/2014(H1N1)) segment 1 polymerase PB2 (PB2) gene, complete cds	Influenza A virus (A/Helsinki/769M/2014(H1N1))	3940	3940	1	0	97.85	2316	KM366718.1				Influenza A virus (A/swine/Iowa/20TOSU2415/2020(H3N2)) segment 1 polymerase PB2 (PB2) gene, complete cds	Influenza A virus	4061	4061	1	0	98.82	2316	ON773864.1
Influenza A virus (A/New York/WC-LVD-13-006/2013(H1N1)) polymerase PB2 (PB2) gene, complete cds	Influenza A virus (A/New York/WC-LVD-13-006/2013(H1N1))	3940	3940	1	0	97.85	2316	CY188864.1				Influenza A virus (A/swine/Iowa/20TOSU1852/2020(H3N2)) segment 1 polymerase PB2 (PB2) gene, complete cds	Influenza A virus	4061	4061	1	0	98.82	2316	ON775205.1
Influenza A virus (A/Helsinki/394N/2014(H1N1)) segment 1 polymerase PB2 (PB2) gene, complete cds	Influenza A virus (A/Helsinki/394N/2014(H1N1))	3940	3940	1	0	97.85	2316	KM366614.1				Influenza A virus (A/swine/Missouri/A02524544/2020(H3N2)) segment 1 polymerase PB2 (PB2) gene, complete cds	Influenza A virus	4061	4061	1	0	98.82	2280	MW830711.1
Influenza A virus (A/Helsinki/946M/2014(H1N1)) segment 1 polymerase PB2 (PB2) gene, complete cds	Influenza A virus (A/Helsinki/946M/2014(H1N1))	3940	3940	1	0	97.85	2316	KM366774.1				Influenza A virus (A/swine/Minnesota/A02245193/2019(H1N2)) segment 1 polymerase PB2 (PB2) gene, complete cds	Influenza A virus	4061	4061	1	0	98.82	2280	MN795188.1
Influenza A virus (A/Cachoeira do Sul/LACENRS-1828/2013(H1N1)) segment 1 polymerase PB2 (PB2) gene, complete cds	Influenza A virus (A/Cachoeira do Sul/LACENRS-1828/2013(H1N1))	3940	3940	1	0	97.85	2341	KY925249.1				Influenza A virus (A/swine/Iowa/20TOSU2220/2020(H3N2)) segment 1 polymerase PB2 (PB2) gene, complete cds	Influenza A virus	4061	4061	1	0	98.82	2316	ON774316.1
Influenza A virus (A/Rosario do Sul/LACENRS-1832/2013(H1N1)) segment 1 polymerase PB2 (PB2) gene, complete cds	Influenza A virus (A/Rosario do Sul/LACENRS-1832/2013(H1N1))	3940	3940	1	0	97.85	2341	KY926331.1				Influenza A virus (A/swine/Iowa/20TOSU2424/2020(H3N2)) segment 1 polymerase PB2 (PB2) gene, complete cds	Influenza A virus	4061	4061	1	0	98.82	2316	ON773974.1
Influenza A virus (A/Washington/07/2014(H1N1)) segment 1 polymerase PB2 (PB2) gene, complete cds	Influenza A virus (A/Washington/07/2014(H1N1))	3940	3940	1	0	97.85	2280	KM409131.1				Influenza A virus (A/swine/Ohio/20TOSU3559/2020(H3N2)) segment 1 polymerase PB2 (PB2) gene, complete cds	Influenza A virus	4061	4061	1	0	98.82	2316	ON773858.1
Influenza A virus (A/Finland/102/2014(H1N1)) segment 1 polymerase PB2 (PB2) gene, complete cds	Influenza A virus (A/Finland/102/2014(H1N1))	3940	3940	1	0	97.85	2316	KM437641.1				Influenza A virus (A/swine/Iowa/20TOSU2047/2020(mixed)) segment 1 polymerase PB2 (PB2) gene, complete cds	Influenza A virus	4061	4061	1	0	98.82	2316	ON774664.1
Influenza A virus (A/Venancio Aires/LACENRS-1862/2013(H1N1)) segment 1 polymerase PB2 (PB2) gene, complete cds	Influenza A virus (A/Venancio Aires/LACENRS-1862/2013(H1N1))	3940	3940	1	0	97.85	2341	KY926404.1				Influenza A virus (A/swine/Ohio/20TOSU2573/2020(H3N2)) segment 1 polymerase PB2 (PB2) gene, complete cds	Influenza A virus	4061	4061	1	0	98.82	2316	ON773943.1
Influenza A virus (A/Aragon/270/2014(H1N1)) segment 1 polymerase PB2 (PB2) gene, complete cds	Influenza A virus (A/Aragon/270/2014(H1N1))	3940	3940	1	0	97.85	2294	KY887997.1				Influenza A virus (A/swine/Minnesota/A02245328/2019(H1N2)) segment 1 polymerase PB2 (PB2) gene, complete cds	Influenza A virus	4061	4061	1	0	98.82	2280	MT355269.1
Influenza A virus (A/Porto Alegre/LACENRS-2380/2013(H1N1)) segment 1 polymerase PB2 (PB2) gene, complete cds	Influenza A virus (A/Porto Alegre/LACENRS-2380/2013(H1N1))	3940	3940	1	0	97.85	2341	KY925269.1				Influenza A virus (A/swine/Missouri/A02524505/2020(H3N2)) segment 1 polymerase PB2 (PB2) gene, complete cds	Influenza A virus	4061	4061	1	0	98.82	2280	MW579143.1
Influenza A virus (A/Helsinki/162M/2014(H1N1)) segment 1 polymerase PB2 (PB2) gene, complete cds	Influenza A virus (A/Helsinki/162M/2014(H1N1))	3940	3940	1	0	97.85	2316	KM366542.1				Influenza A virus (A/swine/Iowa/20TOSU2239/2020(mixed)) segment 1 polymerase PB2 (PB2) gene, complete cds	Influenza A virus	4060	4060	1	0	98.77	2316	OP654979.1
Influenza A virus (A/Helsinki/1151/2014(H1N1)) segment 1 polymerase PB2 (PB2) gene, complete cds	Influenza A virus (A/Helsinki/1151/2014(H1N1))	3940	3940	1	0	97.85	2316	KM366390.1				Influenza A virus (A/swine/Iowa/20TOSU2080/2020(H3N2)) segment 1 polymerase PB2 (PB2) gene, complete cds	Influenza A virus	4060	4060	1	0	98.77	2316	OP655080.1
Influenza A virus (A/New York/WC-LVD-14-017/2014(H1N1)) polymerase PB2 (PB2) gene, complete cds	Influenza A virus (A/New York/WC-LVD-14-017/2014(H1N1))	3934	3934	1	0	97.81	2316	CY189184.1				Influenza A virus (A/swine/Iowa/20TOSU2404/2020(H3N2)) segment 1 polymerase PB2 (PB2) gene, complete cds	Influenza A virus	4060	4060	1	0	98.77	2316	OP654948.1
Influenza A virus (A/New York/WC-LVD-13-015/2013(H1N1)) polymerase PB2 (PB2) gene, complete cds	Influenza A virus (A/New York/WC-LVD-13-015/2013(H1N1))	3934	3934	1	0	97.81	2316	CY188936.1				Influenza A virus (A/swine/Iowa/20TOSU2181/2020(H3N2)) segment 1 polymerase PB2 (PB2) gene, complete cds	Influenza A virus	4060	4060	1	0	98.77	2316	OP655028.1
Influenza A virus (A/Helsinki/544N/2014(H1N1)) segment 1 polymerase PB2 (PB2) gene, complete cds	Influenza A virus (A/Helsinki/544N/2014(H1N1))	3934	3934	1	0	97.81	2316	KM219254.1				Influenza A virus (A/swine/Iowa/20TOSU2286/2020(H3N2)) segment 1 polymerase PB2 (PB2) gene, complete cds	Influenza A virus	4060	4060	1	0	98.77	2316	OP654944.1
Influenza A virus (A/Santiago/p18d0/2013(H1N1)) segment 1 polymerase PB2 (PB2) gene, complete cds	Influenza A virus (A/Santiago/p18d0/2013(H1N1))	3934	3934	1	0	97.81	2316	KJ942974.1				Influenza A virus (A/swine/Iowa/20TOSU1618/2020(H3N2)) segment 1 polymerase PB2 (PB2) gene, complete cds	Influenza A virus	4058	4058	1	0	98.77	2316	OP656274.1
Influenza A virus (A/Dom Pedrito/LACENRS-2368/2013(H1N1)) segment 1 polymerase PB2 (PB2) gene, complete cds	Influenza A virus (A/Dom Pedrito/LACENRS-2368/2013(H1N1))	3934	3934	1	0	97.81	2341	KY926305.1				Influenza A virus (A/swine/Iowa/20TOSU2311/2020(H3N2)) segment 1 polymerase PB2 (PB2) gene, complete cds	Influenza A virus	4058	4058	1	0	98.77	2316	OP654952.1
Influenza A virus (A/swine/Illinois/A01492501/2014(H1N1)) segment 1 polymerase PB2 (PB2) gene, complete cds	Influenza A virus (A/swine/Illinois/A01492501/2014(H1N1))	3934	3934	1	0	97.81	2280	KP019634.1				Influenza A virus (A/swine/Iowa/20TOSU2081/2020(H3N2)) segment 1 polymerase PB2 (PB2) gene, complete cds	Influenza A virus	4058	4058	1	0	98.77	2316	OP655043.1
Influenza A virus (A/Helsinki/545N/2014(H1N1)) segment 1 polymerase PB2 (PB2) gene, complete cds	Influenza A virus (A/Helsinki/545N/2014(H1N1))	3934	3934	1	0	97.81	2316	KM366654.1				Influenza A virus (A/swine/Iowa/20TOSU2266/2020(H3N2)) segment 1 polymerase PB2 (PB2) gene, complete cds	Influenza A virus	4058	4058	1	0	98.77	2316	OP654989.1
Influenza A virus (A/Helsinki/289N/2014(H1N1)) segment 1 polymerase PB2 (PB2) gene, complete cds	Influenza A virus (A/Helsinki/289N/2014(H1N1))	3928	3928	1	0	97.76	2316	KM219174.1				Influenza A virus (A/swine/Iowa/20TOSU1919/2020(H3N2)) segment 1 polymerase PB2 (PB2) gene, complete cds	Influenza A virus	4058	4058	1	0	98.77	2316	OP655062.1
Influenza A virus (A/Porto Alegre/LACENRS-1573/2013(H1N1)) segment 1 polymerase PB2 (PB2) gene, complete cds	Influenza A virus (A/Porto Alegre/LACENRS-1573/2013(H1N1))	3928	3928	1	0	97.76	2341	KY925453.1				Influenza A virus (A/swine/Iowa/20TOSU2197/2020(H3N2)) segment 1 polymerase PB2 (PB2) gene, complete cds	Influenza A virus	4058	4058	1	0	98.77	2316	OP655046.1
Influenza A virus (A/Montenegro/LACENRS-2312/2013(H1N1)) segment 1 polymerase PB2 (PB2) gene, complete cds	Influenza A virus (A/Montenegro/LACENRS-2312/2013(H1N1))	3928	3928	1	0	97.76	2341	KY925146.1				Influenza A virus (A/swine/Iowa/20TOSU2265/2020(mixed)) segment 1 polymerase PB2 (PB2) gene, complete cds	Influenza A virus	4058	4058	1	0	98.77	2316	OP654973.1
Influenza A virus (A/Taiwan/00944/2013(H1N1)) segment 1 polymerase PB2 (PB2) gene, complete cds	Influenza A virus	3928	3928	1	0	97.76	2280	MH328310.1				Influenza A virus (A/swine/Iowa/20TOSU2375/2020(mixed)) segment 1 polymerase PB2 (PB2) gene, complete cds	Influenza A virus	4058	4058	1	0	98.77	2316	OP654980.1
Influenza A virus (A/Taiwan/50410/2013(H1N1)) segment 1 polymerase PB2 (PB2) gene, complete cds	Influenza A virus	3927	3927	0.99	0	97.76	2280	MH328365.1				Influenza A virus (A/swine/Iowa/20TOSU2229/2020(mixed)) segment 1 polymerase PB2 (PB2) gene, complete cds	Influenza A virus	4058	4058	1	0	98.77	2316	OP654999.1
Influenza A virus (A/Helsinki/870/2013(H1N1)) segment 1 polymerase PB2 (PB2) gene, complete cds	Influenza A virus (A/Helsinki/870/2013(H1N1))	3923	3923	1	0	97.72	2316	KF560133.1				Influenza A virus (A/swine/Iowa/20TOSU1848/2020(H3N2)) segment 1 polymerase PB2 (PB2) gene, complete cds	Influenza A virus	4058	4058	1	0	98.77	2316	OP655109.1
Influenza A virus (A/Helsinki/544M/2014(H1N1)) segment 1 polymerase PB2 (PB2) gene, complete cds	Influenza A virus (A/Helsinki/544M/2014(H1N1))	3923	3923	1	0	97.72	2316	KM219246.1				Influenza A virus (A/swine/California/A01104142/2020(H3N2)) segment 1 polymerase PB2 (PB2) gene, complete cds	Influenza A virus	4056	4056	1	0	98.77	2280	MW082003.1
Influenza A virus (A/Porto Alegre/LACENRS-3653/2013(H1N1)) segment 1 polymerase PB2 (PB2) gene, complete cds	Influenza A virus (A/Porto Alegre/LACENRS-3653/2013(H1N1))	3923	3923	1	0	97.72	2341	KY925752.1				Influenza A virus (A/swine/Iowa/20TOSU2202/2020(H3N2)) segment 1 polymerase PB2 (PB2) gene, complete cds	Influenza A virus	4056	4056	1	0	98.77	2316	ON774557.1
Influenza A virus (A/Texas/JMM_52/2012(H1N1)) polymerase PB2 (PB2) gene, complete cds	Influenza A virus (A/Texas/JMM_52/2012(H1N1))	3923	3923	1	0	97.72	2316	CY135115.1				Influenza A virus (A/swine/Iowa/20TOSU2407/2020(H3N2)) segment 1 polymerase PB2 (PB2) gene, complete cds	Influenza A virus	4056	4056	1	0	98.77	2316	ON773935.1
Influenza A virus (A/Milano/53/2013(H1N1)) segment 1 polymerase PB2 (PB2) gene, complete cds	Influenza A virus (A/Milano/53/2013(H1N1))	3923	3923	1	0	97.72	2280	KU321906.1				Influenza A virus (A/swine/Iowa/20TOSU2455/2020(H3N2)) segment 1 polymerase PB2 (PB2) gene, complete cds	Influenza A virus	4056	4056	1	0	98.77	2316	ON774171.1
Influenza A virus (A/Taiwan/01864/2013(H1N1)) segment 1 polymerase PB2 (PB2) gene, complete cds	Influenza A virus	3923	3923	1	0	97.72	2280	MH328335.1				Influenza A virus (A/swine/Iowa/20TOSU1793/2020(H3N2)) segment 1 polymerase PB2 (PB2) gene, complete cds	Influenza A virus	4056	4056	1	0	98.77	2316	ON775382.1
Influenza A virus (A/Singapore/DMS1316/2013(H1N1)) segment 1 polymerase PB2 (PB2) gene, complete cds	Influenza A virus (A/Singapore/DMS1316/2013(H1N1))	3923	3923	1	0	97.72	2280	KT180647.1				Influenza A virus (A/swine/Iowa/20TOSU2087/2020(H3N2)) segment 1 polymerase PB2 (PB2) gene, complete cds	Influenza A virus	4056	4056	1	0	98.77	2316	ON774496.1
Influenza A virus (A/Helsinki/962/2013(H1N1)) segment 1 polymerase PB2 (PB2) gene, complete cds	Influenza A virus (A/Helsinki/962/2013(H1N1))	3921	3921	0.99	0	97.72	2316	KF560205.1				Influenza A virus (A/swine/Minnesota/A02245679/2020(H1N2)) segment 1 polymerase PB2 (PB2) gene, complete cds	Influenza A virus	4056	4056	1	0	98.77	2280	MW430606.1
Influenza A virus (A/Helsinki/694/2013(H1N1)) segment 1 polymerase PB2 (PB2) gene, complete cds	Influenza A virus (A/Helsinki/694/2013(H1N1))	3917	3917	1	0	97.68	2316	KF559965.1				Influenza A virus (A/swine/Iowa/20TOSU2060/2020(mixed)) segment 1 polymerase PB2 (PB2) gene, complete cds	Influenza A virus	4056	4056	1	0	98.77	2316	ON774944.1
Influenza A virus (A/Helsinki/922/2012(H1N1)) segment 1 polymerase PB2 (PB2) gene, complete cds	Influenza A virus (A/Helsinki/922/2012(H1N1))	3917	3917	1	0	97.68	2316	KF560181.1				Influenza A virus (A/swine/Oklahoma/20TOSU3395/2020(H3N2)) segment 1 polymerase PB2 (PB2) gene, complete cds	Influenza A virus	4056	4056	1	0	98.77	2316	ON774203.1
Influenza A virus (A/Helsinki/758/2013(H1N1)) segment 1 polymerase PB2 (PB2) gene, complete cds	Influenza A virus (A/Helsinki/758/2013(H1N1))	3917	3917	1	0	97.68	2316	KF560029.1				Influenza A virus (A/swine/Iowa/A02524447/2020(H3N2)) segment 1 polymerase PB2 (PB2) gene, complete cds	Influenza A virus	4056	4056	1	0	98.77	2280	MW308986.1
Influenza A virus (A/Camaqua/LACENRS-3379/2013(H1N1)) segment 1 polymerase PB2 (PB2) gene, complete cds	Influenza A virus (A/Camaqua/LACENRS-3379/2013(H1N1))	3917	3917	1	0	97.68	2341	KY926128.1				Influenza A virus (A/swine/Iowa/20TOSU2186/2020(H3N2)) segment 1 polymerase PB2 (PB2) gene, complete cds	Influenza A virus	4056	4056	1	0	98.77	2316	ON774848.1
Influenza A virus (A/Helsinki/804/2013(H1N1)) segment 1 polymerase PB2 (PB2) gene, complete cds	Influenza A virus (A/Helsinki/804/2013(H1N1))	3917	3917	1	0	97.68	2316	KF560061.1				Influenza A virus (A/swine/Iowa/20TOSU1552/2020(H3N2)) segment 1 polymerase PB2 (PB2) gene, complete cds	Influenza A virus	4056	4056	1	0	98.77	2316	ON775300.1
Influenza A virus (A/South Africa/A_South-Africa-PERCH_033_2013/2013(H1N1)) segment 1 polymerase PB2 (PB2) gene, complete cds	Influenza A virus	3917	3917	1	0	97.68	2280	PP600861.1				Influenza A virus (A/swine/Arizona/A02524632/2020(H3N2)) segment 1 polymerase PB2 (PB2) gene, complete cds	Influenza A virus	4056	4056	1	0	98.77	2280	MW830741.1
Influenza A virus (A/Czech Republic/195/2013(H1N1)) segment 1 polymerase PB2 (PB2) gene, complete cds	Influenza A virus (A/Czech Republic/195/2013(H1N1))	3917	3917	1	0	97.68	2308	KF791502.1				Influenza A virus (A/swine/South Dakota/A02524453/2020(H1N1)) segment 1 polymerase PB2 (PB2) gene, complete cds	Influenza A virus	4056	4056	1	0	98.77	2280	MW308764.1
Influenza A virus (A/Helsinki/844/2013(H1N1)) segment 1 polymerase PB2 (PB2) gene, complete cds	Influenza A virus (A/Helsinki/844/2013(H1N1))	3917	3917	1	0	97.68	2316	KF560109.1				Influenza A virus (A/swine/Ohio/20TOSU2531/2020(H3N2)) segment 1 polymerase PB2 (PB2) gene, complete cds	Influenza A virus	4056	4056	1	0	98.77	2316	ON773908.1
Influenza A virus (A/Houston/JMM_171/2013(H1N1)) polymerase PB2 (PB2) gene, complete cds	Influenza A virus (A/Houston/JMM_171/2013(H1N1))	3917	3917	1	0	97.68	2316	CY186194.1				Influenza A virus (A/swine/Ohio/20TOSU3230/2020(H3N2)) segment 1 polymerase PB2 (PB2) gene, complete cds	Influenza A virus	4056	4056	1	0	98.77	2316	ON773889.1
Influenza A virus (A/Helsinki/501/2013(H1N1)) segment 1 polymerase PB2 (PB2) gene, complete cds	Influenza A virus (A/Helsinki/501/2013(H1N1))	3917	3917	1	0	97.68	2316	KF559717.1				Influenza A virus (A/swine/Iowa/20TOSU2283/2020(mixed)) segment 1 polymerase PB2 (PB2) gene, complete cds	Influenza A virus	4056	4056	1	0	98.73	2316	OP655039.1
Influenza A virus (A/Helsinki/720M/2014(H1N1)) segment 1 polymerase PB2 (PB2) gene, complete cds	Influenza A virus (A/Helsinki/720M/2014(H1N1))	3917	3917	1	0	97.68	2316	KM366670.1				Influenza A virus (A/swine/Iowa/20TOSU2323/2020(mixed)) segment 1 polymerase PB2 (PB2) gene, complete cds	Influenza A virus	4056	4056	1	0	98.77	2316	ON774392.1
Influenza A virus (A/Czech Republic/187/2013(H1N1)) segment 1 polymerase PB2 (PB2) gene, complete cds	Influenza A virus (A/Czech Republic/187/2013(H1N1))	3917	3917	1	0	97.68	2308	KF791454.1				Influenza A virus (A/swine/Iowa/20TOSU1939/2020(mixed)) segment 1 polymerase PB2 (PB2) gene, complete cds	Influenza A virus	4056	4056	1	0	98.77	2316	ON774601.1
Influenza A virus (A/Finland/30/2014(H1N1)) segment 1 polymerase PB2 (PB2) gene, complete cds	Influenza A virus (A/Finland/30/2014(H1N1))	3917	3917	1	0	97.68	2316	KM437721.1				Influenza A virus (A/swine/Iowa/20TOSU1703/2020(H3N2)) segment 1 polymerase PB2 (PB2) gene, complete cds	Influenza A virus	4056	4056	1	0	98.77	2316	ON775173.1
Influenza A virus (A/Helsinki/435/2013(H1N1)) segment 1 polymerase PB2 (PB2) gene, complete cds	Influenza A virus (A/Helsinki/435/2013(H1N1))	3917	3917	1	0	97.68	2316	KF559637.1				Influenza A virus (A/swine/Iowa/A02635704/2021(H3N2)) segment 1 polymerase PB2 (PB2) gene, complete cds	Influenza A virus	4056	4056	1	0	98.77	2280	OK173215.1
Influenza A virus (A/Seoul/224/2016(H1N1)) segment 1 polymerase PB2 (PB2) gene, complete cds	Influenza A virus (A/Seoul/224/2016(H1N1))	3917	3917	1	0	97.68	2280	KY509797.1				Influenza A virus (A/swine/Iowa/20TOSU1994/2020(H3N2)) segment 1 polymerase PB2 (PB2) gene, complete cds	Influenza A virus	4054	4054	0.99	0	98.77	2316	ON774572.1
Influenza A virus (A/Helsinki/1973/2012(H1N1)) segment 1 polymerase PB2 (PB2) gene, complete cds	Influenza A virus (A/Helsinki/1973/2012(H1N1))	3917	3917	1	0	97.68	2316	KF560293.1				Influenza A virus (A/swine/Iowa/20TOSU2177/2020(H3N2)) segment 1 polymerase PB2 (PB2) gene, complete cds	Influenza A virus	4054	4054	1	0	98.73	2316	OP655041.1
Influenza A virus (A/Helsinki/1197/2013(H1N1)) segment 1 polymerase PB2 (PB2) gene, complete cds	Influenza A virus (A/Helsinki/1197/2013(H1N1))	3916	3916	0.99	0	97.67	2316	KM366398.1				Influenza A virus (A/swine/Iowa/20TOSU2042/2020(H3N2)) segment 1 polymerase PB2 (PB2) gene, complete cds	Influenza A virus	4054	4054	1	0	98.73	2316	OP655088.1
Influenza A virus (A/Helsinki/308/2013(H1N1)) segment 1 polymerase PB2 (PB2) gene, complete cds	Influenza A virus (A/Helsinki/308/2013(H1N1))	3916	3916	0.99	0	97.67	2316	KF559501.1				Influenza A virus (A/swine/Iowa/20TOSU2280/2020(mixed)) segment 1 polymerase PB2 (PB2) gene, complete cds	Influenza A virus	4054	4054	1	0	98.73	2316	OP654995.1
Influenza A virus (A/Helsinki/338/2013(H1N1)) segment 1 polymerase PB2 (PB2) gene, complete cds	Influenza A virus (A/Helsinki/338/2013(H1N1))	3916	3916	0.99	0	97.67	2316	KF559525.1				Influenza A virus (A/swine/Ohio/20TOSU3245/2020(H3N2)) segment 1 polymerase PB2 (PB2) gene, complete cds	Influenza A virus	4052	4052	1	0	98.73	2316	OP655056.1
Influenza A virus (A/Helsinki/606/2013(H1N1)) segment 1 polymerase PB2 (PB2) gene, complete cds	Influenza A virus (A/Helsinki/606/2013(H1N1))	3916	3916	0.99	0	97.67	2316	KF559853.1				Influenza A virus (A/swine/Iowa/20TOSU2290/2020(H3N2)) segment 1 polymerase PB2 (PB2) gene, complete cds	Influenza A virus	4052	4052	1	0	98.68	2316	OP655037.1
Influenza A virus (A/Helsinki/329/2013(H1N1)) segment 1 polymerase PB2 (PB2) gene, complete cds	Influenza A virus (A/Helsinki/329/2013(H1N1))	3916	3916	0.99	0	97.67	2316	KF559509.1				Influenza A virus (A/swine/Ohio/20TOSU3248/2020(H3N2)) segment 1 polymerase PB2 (PB2) gene, complete cds	Influenza A virus	4052	4052	1	0	98.73	2316	OP655092.1
Influenza A virus (A/Helsinki/942/2012(H1N1)) segment 1 polymerase PB2 (PB2) gene, complete cds	Influenza A virus (A/Helsinki/942/2012(H1N1))	3916	3916	0.99	0	97.67	2316	KF560189.1				Influenza A virus (A/swine/Ohio/20TOSU3241/2020(H3N2)) segment 1 polymerase PB2 (PB2) gene, complete cds	Influenza A virus	4052	4052	1	0	98.73	2316	OP655065.1
Influenza A virus (A/Helsinki/135/2013(H1N1)) segment 1 polymerase PB2 (PB2) gene, complete cds	Influenza A virus (A/Helsinki/135/2013(H1N1))	3916	3916	0.99	0	97.67	2316	KF559405.1				Influenza A virus (A/swine/Iowa/20TOSU2032/2020(H3N2)) segment 1 polymerase PB2 (PB2) gene, complete cds	Influenza A virus	4052	4052	1	0	98.73	2316	OP655059.1
Influenza A virus (A/Helsinki/848/2013(H1N1)) segment 1 polymerase PB2 (PB2) gene, complete cds	Influenza A virus (A/Helsinki/848/2013(H1N1))	3916	3916	0.99	0	97.67	2316	KF560117.1				Influenza A virus (A/swine/Ohio/20TOSU3229/2020(H3N2)) segment 1 polymerase PB2 (PB2) gene, complete cds	Influenza A virus	4050	4050	1	0	98.73	2316	ON774078.1
Influenza A virus (A/Helsinki/344/2013(H1N1)) segment 1 polymerase PB2 (PB2) gene, complete cds	Influenza A virus (A/Helsinki/344/2013(H1N1))	3916	3916	0.99	0	97.67	2316	KF559533.1				Influenza A virus (A/swine/Iowa/20TOSU2285/2020(mixed)) segment 1 polymerase PB2 (PB2) gene, complete cds	Influenza A virus	4050	4050	1	0	98.68	2316	OP655018.1
Influenza A virus (A/South Africa/A_South-Africa-PERCH_019_2013/2013(H1N1)) segment 1 polymerase PB2 (PB2) gene, complete cds	Influenza A virus	3914	3914	1	0	97.63	2280	PP600856.1				Influenza A virus (A/swine/Iowa/20TOSU1567/2020(H3N2)) segment 1 polymerase PB2 (PB2) gene, complete cds	Influenza A virus	4050	4050	1	0	98.73	2316	ON775229.1
Influenza A virus (A/Helsinki/220M/2014(H1N1)) segment 1 polymerase PB2 (PB2) gene, complete cds	Influenza A virus (A/Helsinki/220M/2014(H1N1))	3912	3912	1	0	97.63	2316	KM219150.1				Influenza A virus (A/swine/South Dakota/A02636513/2022(H1N2)) segment 1 polymerase PB2 (PB2) gene, complete cds	Influenza A virus	4050	4050	1	0	98.73	2280	OP483983.1
Influenza A virus (A/Boston/YGA_02024/2013(H1N1)) polymerase PB2 (PB2) gene, complete cds	Influenza A virus (A/Boston/YGA_02024/2013(H1N1))	3912	3912	1	0	97.63	2316	CY170262.1				Influenza A virus (A/swine/Iowa/A02478640/2019(H1N2)) segment 1 polymerase PB2 (PB2) gene, complete cds	Influenza A virus	4050	4050	1	0	98.73	2280	MT233840.1
Influenza A virus (A/Houston/JMM_93/2012(H1N1)) polymerase PB2 (PB2) gene, complete cds	Influenza A virus (A/Houston/JMM_93/2012(H1N1))	3912	3912	1	0	97.63	2307	CY182936.1				Influenza A virus (A/swine/Nebraska/A02524935/2020(H1N1)) segment 1 polymerase PB2 (PB2) gene, complete cds	Influenza A virus	4050	4050	1	0	98.73	2280	MZ003960.1
Influenza A virus (A/Helsinki/1260/2013(H1N1)) segment 1 polymerase PB2 (PB2) gene, complete cds	Influenza A virus (A/Helsinki/1260/2013(H1N1))	3912	3912	1	0	97.63	2316	KM366430.1				Influenza A virus (A/swine/Iowa/20TOSU2234/2020(mixed)) segment 1 polymerase PB2 (PB2) gene, complete cds	Influenza A virus	4050	4050	1	0	98.68	2316	OP655004.1
Influenza A virus (A/New York/WC-LVD-13-003/2013(H1N1)) polymerase PB2 (PB2) gene, complete cds	Influenza A virus (A/New York/WC-LVD-13-003/2013(H1N1))	3912	3912	1	0	97.63	2316	CY188840.1				Influenza A virus (A/swine/Kansas/A01104145/2020(H1N2)) segment 1 polymerase PB2 (PB2) gene, complete cds	Influenza A virus	4050	4050	1	0	98.73	2280	MW430632.1
Influenza A virus (A/Houston/JMM_64/2012(H1N1)) polymerase PB2 (PB2) gene, complete cds	Influenza A virus (A/Houston/JMM_64/2012(H1N1))	3912	3912	1	0	97.63	2293	CY182720.1				Influenza A virus (A/swine/Iowa/20TOSU1672/2020(H3N2)) segment 1 polymerase PB2 (PB2) gene, complete cds	Influenza A virus	4050	4050	1	0	98.73	2316	ON775072.1
Influenza A virus (A/FuZhou/SWL11609/2013(H1N1)) segment 1 polymerase PB2 (PB2) gene, complete cds	Influenza A virus (A/FuZhou/SWL11609/2013(H1N1))	3912	3912	1	0	97.63	2280	KT180310.1				Influenza A virus (A/swine/Iowa/20TOSU2226/2020(H3N2)) segment 1 polymerase PB2 (PB2) gene, complete cds	Influenza A virus	4048	4048	1	0	98.64	2316	OP655022.1
Influenza A virus (A/Jeddah/6403/2014(H1N1)) segment 1 polymerase PB2 (PB2) gene, complete cds	Influenza A virus (A/Jeddah/6403/2014(H1N1))	3912	3912	1	0	97.63	2280	MF768760.1				Influenza A virus (A/swine/Ohio/20TOSU2770/2020(H3N2)) segment 1 polymerase PB2 (PB2) gene, complete cds	Influenza A virus	4047	4047	1	0	98.68	2316	OP655074.1
Influenza A virus (A/Camaqua/LACENRS-3512/2013(H1N1)) segment 1 polymerase PB2 (PB2) gene, complete cds	Influenza A virus (A/Camaqua/LACENRS-3512/2013(H1N1))	3912	3912	1	0	97.63	2341	KY924962.1				Influenza A virus (A/swine/Ohio/OH20-24049/2020(H3N2)) segment 1 polymerase PB2 (PB2) gene, complete cds	Influenza A virus	4045	4045	1	0	98.68	2280	OQ695190.1
Influenza A virus (A/swine/Missouri/A01492887/2014(H1N1)) segment 1 polymerase PB2 (PB2) gene, complete cds	Influenza A virus (A/swine/Missouri/A01492887/2014(H1N1))	3912	3912	1	0	97.63	2280	KP019624.1				Influenza A virus (A/swine/Nebraska/A02525256/2021(H1N1)) segment 1 polymerase PB2 (PB2) gene, complete cds	Influenza A virus	4045	4045	1	0	98.68	2280	MZ754233.1
Influenza A virus (A/Nevada/01/2014(H1N1)) segment 1 polymerase PB2 (PB2) gene, complete cds	Influenza A virus (A/Nevada/01/2014(H1N1))	3912	3912	1	0	97.63	2280	KT274586.1				Influenza A virus (A/swine/Ohio/OH20-23119/2020(H3N2)) segment 1 polymerase PB2 (PB2) gene, complete cds	Influenza A virus	4045	4045	1	0	98.68	2280	OQ695166.1
Influenza A virus (A/New York/WC-LVD-13-001/2013(H1N1)) polymerase PB2 (PB2) gene, complete cds	Influenza A virus (A/New York/WC-LVD-13-001/2013(H1N1))	3912	3912	1	0	97.63	2316	CY188824.1				Influenza A virus (A/swine/Indiana/20TOSU5763/2020(H3N2)) segment 1 polymerase PB2 (PB2) gene, complete cds	Influenza A virus	4045	4045	1	0	98.68	2316	ON773879.1
Influenza A virus (A/Milano/88/2014(H1N1)) segment 1 polymerase PB2 (PB2) gene, complete cds	Influenza A virus (A/Milano/88/2014(H1N1))	3912	3912	1	0	97.63	2280	KU321902.1				Influenza A virus (A/swine/Iowa/A02636299/2021(H3N2)) segment 1 polymerase PB2 (PB2) gene, complete cds	Influenza A virus	4045	4045	1	0	98.68	2280	ON506559.1

## Sheet: BLAST hits PB1
Description	Scientific Name	Max Score	Total Score	Query Cover	E value	Per. ident	Acc. Len	Accession				Description	Scientific Name	Max Score	Total Score	Query Cover	E value	Per. ident	Acc. Len	Accession
Influenza A virus (A/swine/Illinois/F1_13_12522/2022(H1N1)) segment 2 polymerase PB1 (PB1) gene, complete cds; and nonfunctional PB1-F2 protein (PB1-F2) gene, complete sequence	Influenza A virus	4200	4200	1	0	100	2274	PQ064541.1				Influenza A virus (A/swine/Illinois/F2_10/2022(H1N1)) segment 2 polymerase PB1 (PB1) and PB1-F2 protein (PB1-F2) genes, complete cds	Influenza A virus	4277	4277	1	0	100	2316	PP997490.1
Influenza A virus (A/swine/Illinois/F1_43_12122/2022(H1N1)) segment 2 polymerase PB1 (PB1) gene, complete cds; and nonfunctional PB1-F2 protein (PB1-F2) gene, complete sequence	Influenza A virus	4200	4200	1	0	100	2316	PQ064544.1				Influenza A virus (A/swine/Illinois/F2_14/2022(H1N1)) clone new segment 2 polymerase PB1 (PB1) and PB1-F2 protein (PB1-F2) genes, complete cds	Influenza A virus	4272	4272	1	0	99.96	2316	PQ111471.1
Influenza A virus (A/swine/Illinois/F1_24_12122/2022(H1N1)) segment 2 polymerase PB1 (PB1) gene, complete cds; and nonfunctional PB1-F2 protein (PB1-F2) gene, complete sequence	Influenza A virus	4194	4194	1	0	99.96	2274	PQ064542.1				Influenza A virus (A/swine/Illinois/F2_2/2022(H1N1)) segment 2 polymerase PB1 (PB1) and PB1-F2 protein (PB1-F2) genes, complete cds	Influenza A virus	4272	4272	1	0	99.96	2316	PP995622.1
Influenza A virus (A/swine/Illinois/F1_3_12522/2022(H1N1)) segment 2 polymerase PB1 (PB1) gene, complete cds; and nonfunctional PB1-F2 protein (PB1-F2) gene, complete sequence	Influenza A virus	4189	4189	1	0	99.91	2316	PQ064545.1				Influenza A virus (A/swine/Illinois/F2_27/2022(H1N1)) clone new segment 2 polymerase PB1 (PB1) and PB1-F2 protein (PB1-F2) genes, complete cds	Influenza A virus	4266	4266	1	0	99.91	2316	PQ111526.1
Influenza A virus (A/swine/Illinois/F1_45_12122/2022(H1N1)) segment 2 polymerase PB1 (PB1) gene, complete cds; and nonfunctional PB1-F2 protein (PB1-F2) gene, complete sequence	Influenza A virus	4178	4178	1	0	99.82	2274	PQ064548.1				Influenza A virus (A/swine/Illinois/F2_21/2022(H1N1)) clone new segment 2 polymerase PB1 (PB1) and PB1-F2 protein (PB1-F2) genes, complete cds	Influenza A virus	4266	4266	1	0	99.91	2316	PQ111522.1
Influenza A virus (A/swine/Illinois/F1_30_12122/2022(H1N1)) segment 2 polymerase PB1 (PB1) gene, complete cds; and nonfunctional PB1-F2 protein (PB1-F2) gene, complete sequence	Influenza A virus	4143	4143	1	0	99.34	2274	PQ152105.1				Influenza A virus (A/swine/Illinois/F2_7/2022(H1N1)) clone new segment 2 polymerase PB1 (PB1) and PB1-F2 protein (PB1-F2) genes, complete cds	Influenza A virus	4261	4261	1	0	99.87	2316	PQ111477.1
Influenza A virus (A/swine/Indiana/A02525081/2021(H1N1)) segment 2 polymerase PB1 (PB1) gene, complete cds; and nonfunctional PB1-F2 protein (PB1-F2) gene, complete sequence	Influenza A virus	4111	4111	1	0	99.3	2274	MZ665393.1				Influenza A virus (A/swine/Illinois/F2_9/2022(H1N1)) segment 2 polymerase PB1 (PB1) and PB1-F2 protein (PB1-F2) genes, complete cds	Influenza A virus	4239	4239	1	0	99.7	2316	PP997495.1
Influenza A virus (A/Helsinki/769M/2014(H1N1)) segment 2 polymerase PB1 (PB1) gene, complete cds; and nonfunctional PB1-F2 protein (PB1-F2) gene, complete sequence	Influenza A virus (A/Helsinki/769M/2014(H1N1))	3912	3912	1	0	97.71	2317	KM366717.1				Influenza A virus (A/swine/Illinois/F2_8/2022(H1N1)) segment 2 polymerase PB1 (PB1) and PB1-F2 protein (PB1-F2) genes, complete cds	Influenza A virus	4229	4229	1	0	99.48	2316	PQ162521.1
Influenza A virus (A/Helsinki/544M/2014(H1N1)) segment 2 polymerase PB1 (PB1) gene, complete cds; and nonfunctional PB1-F2 protein (PB1-F2) gene, complete sequence	Influenza A virus (A/Helsinki/544M/2014(H1N1))	3912	3912	1	0	97.71	2317	KM219245.1				Influenza A virus (A/swine/Illinois/F2_18/2022(H1N1)) clone new segment 2 polymerase PB1 (PB1) and PB1-F2 protein (PB1-F2) genes, complete cds	Influenza A virus	4200	4200	0.98	0	99.96	2277	PQ111530.1
Influenza A virus (A/Helsinki/303N/2014(H1N1)) segment 2 polymerase PB1 (PB1) gene, complete cds; and nonfunctional PB1-F2 protein (PB1-F2) gene, complete sequence	Influenza A virus (A/Helsinki/303N/2014(H1N1))	3912	3912	1	0	97.71	2317	KM219205.1				Influenza A virus (A/swine/Illinois/F2_20/2022(H1N1)) clone new segment 2 polymerase PB1 (PB1) and PB1-F2 protein (PB1-F2) genes, complete cds	Influenza A virus	4191	4191	0.98	0	99.96	2274	PQ111533.1
Influenza A virus (A/Finland/109/2014(H1N1)) segment 2 polymerase PB1 (PB1) gene, complete cds; and nonfunctional PB1-F2 protein (PB1-F2) gene, complete sequence	Influenza A virus (A/Finland/109/2014(H1N1))	3906	3906	1	0	97.67	2317	KM437648.1				Influenza A virus (A/swine/Illinois/F2_15/2022(H1N1)) clone new segment 2 polymerase PB1 (PB1) and PB1-F2 protein (PB1-F2) genes, complete cds	Influenza A virus	4191	4191	0.98	0	99.96	2274	PQ111508.1
Influenza A virus (A/Finland/102/2014(H1N1)) segment 2 polymerase PB1 (PB1) gene, complete cds; and nonfunctional PB1-F2 protein (PB1-F2) gene, complete sequence	Influenza A virus (A/Finland/102/2014(H1N1))	3906	3906	1	0	97.67	2317	KM437640.1				Influenza A virus (A/swine/Illinois/F2_4/2022(H1N1)) segment 2 polymerase PB1 (PB1) and PB1-F2 protein (PB1-F2) genes, complete cds	Influenza A virus	4189	4189	0.98	0	99.87	2277	PP997629.1
Influenza A virus (A/Helsinki/861N/2014(H1N1)) segment 2 polymerase PB1 (PB1) gene, complete cds; and nonfunctional PB1-F2 protein (PB1-F2) gene, complete sequence	Influenza A virus (A/Helsinki/861N/2014(H1N1))	3906	3906	1	0	97.67	2317	KM366765.1				Influenza A virus (A/swine/Iowa/A02636439/2022(H1N1)) segment 2 polymerase PB1 (PB1) and PB1-F2 protein (PB1-F2) genes, complete cds	Influenza A virus	4172	4172	0.98	0	99.78	2274	OP484145.1
Influenza A virus (A/Finland/75/2014(H1N1)) segment 2 polymerase PB1 (PB1) gene, complete cds; and nonfunctional PB1-F2 protein (PB1-F2) gene, complete sequence	Influenza A virus (A/Finland/75/2014(H1N1))	3906	3906	1	0	97.67	2317	KM437808.1				Influenza A virus (A/swine/Iowa/A02636462/2022(H1N1)) segment 2 polymerase PB1 (PB1) and PB1-F2 protein (PB1-F2) genes, complete cds	Influenza A virus	4167	4167	0.98	0	99.74	2274	OP484169.1
Influenza A virus (A/Helsinki/544N/2014(H1N1)) segment 2 polymerase PB1 (PB1) gene, complete cds; and nonfunctional PB1-F2 protein (PB1-F2) gene, complete sequence	Influenza A virus (A/Helsinki/544N/2014(H1N1))	3906	3906	1	0	97.67	2317	KM219253.1				Influenza A virus (A/swine/Iowa/A02750621/2022(H1N1)) segment 2 polymerase PB1 (PB1) and PB1-F2 protein (PB1-F2) genes, complete cds	Influenza A virus	4167	4167	0.98	0	99.74	2274	OQ534920.1
Influenza A virus (A/Helsinki/736M/2014(H1N1)) segment 2 polymerase PB1 (PB1) gene, complete cds; and nonfunctional PB1-F2 protein (PB1-F2) gene, complete sequence	Influenza A virus (A/Helsinki/736M/2014(H1N1))	3906	3906	1	0	97.67	2317	KM366685.1				Influenza A virus (A/swine/Iowa/A02525217/2021(H1N1)) segment 2 polymerase PB1 (PB1) and PB1-F2 protein (PB1-F2) genes, complete cds	Influenza A virus	4167	4167	0.98	0	99.74	2274	MZ665106.1
Influenza A virus (A/Helsinki/809N/2014(H1N1)) segment 2 polymerase PB1 (PB1) gene, complete cds; and nonfunctional PB1-F2 protein (PB1-F2) gene, complete sequence	Influenza A virus (A/Helsinki/809N/2014(H1N1))	3906	3906	1	0	97.67	2317	KM366749.1				Influenza A virus (A/swine/Illinois/F2_5/2022(H1N1)) clone new segment 2 polymerase PB1 (PB1) and PB1-F2 protein (PB1-F2) genes, complete cds	Influenza A virus	4161	4161	0.98	0	99.65	2277	PQ111511.1
Influenza A virus (A/Helsinki/431M/2014(H1N1)) segment 2 polymerase PB1 (PB1) gene, complete cds; and nonfunctional PB1-F2 protein (PB1-F2) gene, complete sequence	Influenza A virus (A/Helsinki/431M/2014(H1N1))	3906	3906	1	0	97.67	2317	KM366621.1				Influenza A virus (A/swine/Iowa/A02636442/2022(H1N1)) segment 2 polymerase PB1 (PB1) and PB1-F2 protein (PB1-F2) genes, complete cds	Influenza A virus	4161	4161	0.98	0	99.69	2274	OP484103.1
Influenza A virus (A/Helsinki/741M/2014(H1N1)) segment 2 polymerase PB1 (PB1) gene, complete cds; and nonfunctional PB1-F2 protein (PB1-F2) gene, complete sequence	Influenza A virus (A/Helsinki/741M/2014(H1N1))	3906	3906	1	0	97.67	2317	KM366693.1				Influenza A virus (A/swine/Illinois/F2_6/2022(H1N1)) segment 2 polymerase PB1 (PB1) and PB1-F2 protein (PB1-F2) genes, complete cds	Influenza A virus	4157	4157	0.98	0	99.69	2274	PP997482.1
Influenza A virus (A/Helsinki/946M/2014(H1N1)) segment 2 polymerase PB1 (PB1) gene, complete cds; and nonfunctional PB1-F2 protein (PB1-F2) gene, complete sequence	Influenza A virus (A/Helsinki/946M/2014(H1N1))	3906	3906	1	0	97.67	2317	KM366773.1				Influenza A virus (A/swine/Illinois/A02751420/2022(H3N2)) segment 2 polymerase PB1 (PB1) and PB1-F2 protein (PB1-F2) genes, complete cds	Influenza A virus	4146	4146	0.98	0	99.6	2274	OR285370.1
Influenza A virus (A/Helsinki/162M/2014(H1N1)) segment 2 polymerase PB1 (PB1) gene, complete cds; and nonfunctional PB1-F2 protein (PB1-F2) gene, complete sequence	Influenza A virus (A/Helsinki/162M/2014(H1N1))	3901	3901	1	0	97.63	2317	KM366541.1				Influenza A virus (A/swine/Iowa/A02861497/2023(H3N2)) segment 2 polymerase PB1 (PB1) and PB1-F2 protein (PB1-F2) genes, complete cds	Influenza A virus	4145	4145	0.98	0	99.56	2274	OR784592.1
Influenza A virus (A/New York/WC-LVD-14-003/2014(H1N1)) polymerase PB1 (PB1) gene, complete cds; and PB1-F2 gene, complete sequence	Influenza A virus (A/New York/WC-LVD-14-003/2014(H1N1))	3901	3901	1	0	97.63	2317	CY189071.1				Influenza A virus (A/swine/Illinois/F75061/2022(H3N2)) segment 2 polymerase PB1 (PB1) and PB1-F2 protein (PB1-F2) genes, complete cds	Influenza A virus	4145	4145	0.98	0	99.56	2274	OP434579.1
Influenza A virus (A/Helsinki/545N/2014(H1N1)) segment 2 polymerase PB1 (PB1) gene, complete cds; and nonfunctional PB1-F2 protein (PB1-F2) gene, complete sequence	Influenza A virus (A/Helsinki/545N/2014(H1N1))	3901	3901	1	0	97.63	2317	KM366653.1				Influenza A virus (A/swine/Illinois/F78322/2022(H3N2)) segment 2 polymerase PB1 (PB1) and PB1-F2 protein (PB1-F2) genes, complete cds	Influenza A virus	4145	4145	0.98	0	99.56	2274	OP613238.1
Influenza A virus (A/New York/WC-LVD-13-015/2013(H1N1)) polymerase PB1 (PB1) gene, complete cds; and PB1-F2 gene, complete sequence	Influenza A virus (A/New York/WC-LVD-13-015/2013(H1N1))	3901	3901	1	0	97.63	2317	CY188935.1				Influenza A virus (A/swine/Ohio/A02750648/2022(H3N2)) segment 2 polymerase PB1 (PB1) and PB1-F2 protein (PB1-F2) genes, complete cds	Influenza A virus	4141	4141	0.98	0	99.56	2274	OQ786564.1
Influenza A virus (A/New York/WC-LVD-13-002/2013(H1N1)) polymerase PB1 (PB1) gene, complete cds; and PB1-F2 gene, complete sequence	Influenza A virus (A/New York/WC-LVD-13-002/2013(H1N1))	3901	3901	1	0	97.63	2317	CY188831.1				Influenza A virus (A/swine/Indiana/F113096/2022(H3N2)) segment 2 polymerase PB1 (PB1) and PB1-F2 protein (PB1-F2) genes, complete cds	Influenza A virus	4128	4128	0.98	0	99.43	2274	OQ507835.1
Influenza A virus (A/Helsinki/802M/2014(H1N1)) segment 2 polymerase PB1 (PB1) gene, complete cds; and nonfunctional PB1-F2 protein (PB1-F2) gene, complete sequence	Influenza A virus (A/Helsinki/802M/2014(H1N1))	3901	3901	1	0	97.63	2317	KM366733.1				Influenza A virus (A/swine/Iowa/A02861833/2023(H3N2)) segment 2 polymerase PB1 (PB1) and PB1-F2 protein (PB1-F2) genes, complete cds	Influenza A virus	4122	4122	0.98	0	99.38	2274	PP274782.1
Influenza A virus (A/Parma/64/2014(H1N1)) segment 2 polymerase PB1 (PB1) gene, complete cds; and nonfunctional PB1-F2 protein (PB1-F2) gene, complete sequence	Influenza A virus (A/Parma/64/2014(H1N1))	3901	3901	1	0	97.63	2274	KU322204.1				Influenza A virus (A/swine/Iowa/A02861691/2023(H3N2)) segment 2 polymerase PB1 (PB1) and PB1-F2 protein (PB1-F2) genes, complete cds	Influenza A virus	4117	4117	0.98	0	99.34	2274	PP274732.1
Influenza A virus (A/Helsinki/846M/2014(H1N1)) segment 2 polymerase PB1 (PB1) gene, complete cds; and nonfunctional PB1-F2 protein (PB1-F2) gene, complete sequence	Influenza A virus (A/Helsinki/846M/2014(H1N1))	3901	3901	1	0	97.63	2317	KM366757.1				Influenza A virus (A/swine/Ohio/20TOSU2531/2020(H3N2)) segment 2 polymerase PB1 (PB1) and PB1-F2 protein (PB1-F2) genes, complete cds	Influenza A virus	4117	4117	1	0	98.75	2316	ON773910.1
Influenza A virus (A/Helsinki/235M/2012(H1N1)) segment 2 polymerase PB1 (PB1) gene, complete cds; and nonfunctional PB1-F2 protein (PB1-F2) gene, complete sequence	Influenza A virus (A/Helsinki/235M/2012(H1N1))	3901	3901	1	0	97.63	2317	KM366565.1				Influenza A virus (A/swine/Iowa/20TOSU1675/2020(H3N2)) segment 2 polymerase PB1 (PB1) and PB1-F2 protein (PB1-F2) genes, complete cds	Influenza A virus	4113	4113	1	0	98.7	2316	OP656228.1
Influenza A virus (A/Helsinki/759M/2014(H1N1)) segment 2 polymerase PB1 (PB1) gene, complete cds; and nonfunctional PB1-F2 protein (PB1-F2) gene, complete sequence	Influenza A virus (A/Helsinki/759M/2014(H1N1))	3901	3901	1	0	97.63	2317	KM219261.1				Influenza A virus (A/swine/Iowa/20TOSU2329/2020(H3N2)) segment 2 polymerase PB1 (PB1) and PB1-F2 protein (PB1-F2) genes, complete cds	Influenza A virus	4113	4113	1	0	98.7	2316	OP654932.1
Influenza A virus (A/swine/Illinois/A01492501/2014(H1N1)) segment 2 polymerase PB1 (PB1) gene, complete cds; and PB1-F2 gene, complete sequence	Influenza A virus (A/swine/Illinois/A01492501/2014(H1N1))	3901	3901	1	0	97.63	2274	KP019635.1				Influenza A virus (A/swine/Iowa/20TOSU2286/2020(H3N2)) segment 2 polymerase PB1 (PB1) and PB1-F2 protein (PB1-F2) genes, complete cds	Influenza A virus	4113	4113	1	0	98.7	2316	OP654943.1
Influenza A virus (A/Porto Alegre/LACENRS-1573/2013(H1N1)) segment 2 polymerase PB1 (PB1) gene, complete cds; and nonfunctional PB1-F2 protein (PB1-F2) gene, complete sequence	Influenza A virus (A/Porto Alegre/LACENRS-1573/2013(H1N1))	3901	3901	1	0	97.63	2341	KY925344.1				Influenza A virus (A/swine/Iowa/A02861244/2023(H1N1)) segment 2 polymerase PB1 (PB1) and PB1-F2 protein (PB1-F2) genes, complete cds	Influenza A virus	4113	4113	0.98	0	99.34	2274	OR637806.1
Influenza A virus (A/Helsinki/340M/2014(H1N1)) segment 2 polymerase PB1 (PB1) gene, complete cds; and nonfunctional PB1-F2 protein (PB1-F2) gene, complete sequence	Influenza A virus (A/Helsinki/340M/2014(H1N1))	3901	3901	1	0	97.63	2317	KM366589.1				Influenza A virus (A/swine/Iowa/20TOSU2290/2020(H3N2)) segment 2 polymerase PB1 (PB1) and PB1-F2 protein (PB1-F2) genes, complete cds	Influenza A virus	4113	4113	1	0	98.7	2316	OP655036.1
Influenza A virus (A/Finland/110/2014(H1N1)) segment 2 polymerase PB1 (PB1) gene, complete cds; and nonfunctional PB1-F2 protein (PB1-F2) gene, complete sequence	Influenza A virus (A/Finland/110/2014(H1N1))	3901	3901	1	0	97.63	2317	KM437656.1				Influenza A virus (A/swine/Iowa/20TOSU2326/2020(H3N2)) segment 2 polymerase PB1 (PB1) and PB1-F2 protein (PB1-F2) genes, complete cds	Influenza A virus	4113	4113	1	0	98.7	2316	OP655044.1
Influenza A virus (A/Helsinki/220N/2014(H1N1)) segment 2 polymerase PB1 (PB1) gene, complete cds; and nonfunctional PB1-F2 protein (PB1-F2) gene, complete sequence	Influenza A virus (A/Helsinki/220N/2014(H1N1))	3901	3901	1	0	97.63	2317	KM219157.1				Influenza A virus (A/swine/Iowa/20TOSU1939/2020(mixed)) segment 2 polymerase PB1 (PB1) and PB1-F2 protein (PB1-F2) genes, complete cds	Influenza A virus	4113	4113	1	0	98.7	2316	OP655005.1
Influenza A virus (A/New York/WC-LVD-14-017/2014(H1N1)) polymerase PB1 (PB1) gene, complete cds; and PB1-F2 gene, complete sequence	Influenza A virus (A/New York/WC-LVD-14-017/2014(H1N1))	3901	3901	1	0	97.63	2274	CY189183.1				Influenza A virus (A/swine/Iowa/20TOSU2379/2020(H3N2)) segment 2 polymerase PB1 (PB1) and PB1-F2 protein (PB1-F2) genes, complete cds	Influenza A virus	4113	4113	1	0	98.7	2316	OP654987.1
Influenza A virus (A/New York/WC-LVD-13-027/2013(H1N1)) polymerase PB1 (PB1) gene, complete cds; and PB1-F2 gene, complete sequence	Influenza A virus (A/New York/WC-LVD-13-027/2013(H1N1))	3895	3895	1	0	97.58	2296	CY189031.1				Influenza A virus (A/swine/Iowa/20TOSU2271/2020(H3N2)) segment 2 polymerase PB1 (PB1) and PB1-F2 protein (PB1-F2) genes, complete cds	Influenza A virus	4113	4113	1	0	98.7	2316	OP654940.1
Influenza A virus (A/Finland/44/2014(H1N1)) segment 2 polymerase PB1 (PB1) gene, complete cds; and nonfunctional PB1-F2 protein (PB1-F2) gene, complete sequence	Influenza A virus (A/Finland/44/2014(H1N1))	3895	3895	1	0	97.58	2317	KM437752.1				Influenza A virus (A/swine/Iowa/20TOSU2202/2020(H3N2)) segment 2 polymerase PB1 (PB1) and PB1-F2 protein (PB1-F2) genes, complete cds	Influenza A virus	4113	4113	1	0	98.7	2316	OP655009.1
Influenza A virus (A/Finland/43/2014(H1N1)) segment 2 polymerase PB1 (PB1) gene, complete cds; and nonfunctional PB1-F2 protein (PB1-F2) gene, complete sequence	Influenza A virus (A/Finland/43/2014(H1N1))	3895	3895	1	0	97.58	2317	KM437744.1				Influenza A virus (A/swine/Iowa/20TOSU2096/2020(H3N2)) segment 2 polymerase PB1 (PB1) and PB1-F2 protein (PB1-F2) genes, complete cds	Influenza A virus	4113	4113	1	0	98.7	2316	OP655019.1
Influenza A virus (A/Montenegro/LACENRS-2312/2013(H1N1)) segment 2 polymerase PB1 (PB1) gene, complete cds; and nonfunctional PB1-F2 protein (PB1-F2) gene, complete sequence	Influenza A virus (A/Montenegro/LACENRS-2312/2013(H1N1))	3895	3895	1	0	97.58	2341	KY925009.1				Influenza A virus (A/swine/Ohio/20TOSU3230/2020(H3N2)) segment 2 polymerase PB1 (PB1) and PB1-F2 protein (PB1-F2) genes, complete cds	Influenza A virus	4111	4111	1	0	98.7	2316	ON773884.1
Influenza A virus (A/Washington/07/2014(H1N1)) segment 2 polymerase PB1 (PB1) gene, complete cds; and nonfunctional PB1-F2 protein (PB1-F2) gene, complete sequence	Influenza A virus (A/Washington/07/2014(H1N1))	3895	3895	1	0	97.58	2274	KM409132.1				Influenza A virus (A/swine/Iowa/20TOSU2253/2020(H3N2)) segment 2 polymerase PB1 (PB1) and PB1-F2 protein (PB1-F2) genes, complete cds	Influenza A virus	4111	4111	1	0	98.7	2316	ON774400.1
Influenza A virus (A/New York/WC-LVD-13-006/2013(H1N1)) polymerase PB1 (PB1) gene, complete cds; and PB1-F2 gene, complete sequence	Influenza A virus (A/New York/WC-LVD-13-006/2013(H1N1))	3895	3895	1	0	97.58	2317	CY188863.1				Influenza A virus (A/swine/Indiana/20TOSU5763/2020(H3N2)) segment 2 polymerase PB1 (PB1) and PB1-F2 protein (PB1-F2) genes, complete cds	Influenza A virus	4111	4111	1	0	98.7	2316	ON773877.1
Influenza A virus (A/Finland/87/2014(H1N1)) segment 2 polymerase PB1 (PB1) gene, complete cds; and nonfunctional PB1-F2 protein (PB1-F2) gene, complete sequence	Influenza A virus (A/Finland/87/2014(H1N1))	3895	3895	1	0	97.58	2317	KM437856.1				Influenza A virus (A/swine/Iowa/20TOSU2219/2020(H3N2)) segment 2 polymerase PB1 (PB1) and PB1-F2 protein (PB1-F2) genes, complete cds	Influenza A virus	4111	4111	1	0	98.7	2316	ON774508.1
Influenza A virus (A/Santa Cruz do Sul/LACENRS-1560/2013(H1N1)) segment 2 polymerase PB1 (PB1) gene, complete cds; and nonfunctional PB1-F2 protein (PB1-F2) gene, complete sequence	Influenza A virus (A/Santa Cruz do Sul/LACENRS-1560/2013(H1N1))	3895	3895	1	0	97.58	2341	KY925170.1				Influenza A virus (A/swine/Iowa/20TOSU2087/2020(H3N2)) segment 2 polymerase PB1 (PB1) and PB1-F2 protein (PB1-F2) genes, complete cds	Influenza A virus	4111	4111	1	0	98.7	2316	ON774499.1
Influenza A virus (A/Helsinki/759N/2014(H1N1)) segment 2 polymerase PB1 (PB1) gene, complete cds; and nonfunctional PB1-F2 protein (PB1-F2) gene, complete sequence	Influenza A virus (A/Helsinki/759N/2014(H1N1))	3895	3895	1	0	97.58	2317	KM219269.1				Influenza A virus (A/swine/Iowa/20TOSU1842/2020(mixed)) segment 2 polymerase PB1 (PB1) and PB1-F2 protein (PB1-F2) genes, complete cds	Influenza A virus	4111	4111	1	0	98.7	2316	ON775213.1
Influenza A virus (A/Parma/79/2014(H1N1)) segment 2 polymerase PB1 (PB1) gene, complete cds; and nonfunctional PB1-F2 protein (PB1-F2) gene, complete sequence	Influenza A virus (A/Parma/79/2014(H1N1))	3895	3895	1	0	97.58	2274	KU322202.1				Influenza A virus (A/swine/Iowa/A02524591/2020(H3N2)) segment 2 polymerase PB1 (PB1) and PB1-F2 protein (PB1-F2) genes, complete cds	Influenza A virus	4111	4111	0.98	0	99.3	2274	MW830622.1
Influenza A virus (A/Helsinki/1151/2014(H1N1)) segment 2 polymerase PB1 (PB1) gene, complete cds; and nonfunctional PB1-F2 protein (PB1-F2) gene, complete sequence	Influenza A virus (A/Helsinki/1151/2014(H1N1))	3895	3895	1	0	97.58	2317	KM366389.1				Influenza A virus (A/swine/Iowa/20TOSU1873/2020(H3N2)) segment 2 polymerase PB1 (PB1) and PB1-F2 protein (PB1-F2) genes, complete cds	Influenza A virus	4111	4111	1	0	98.7	2316	ON775057.1
Influenza A virus (A/Helsinki/359M/2014(H1N1)) segment 2 polymerase PB1 (PB1) gene, complete cds; and nonfunctional PB1-F2 protein (PB1-F2) gene, complete sequence	Influenza A virus (A/Helsinki/359M/2014(H1N1))	3895	3895	1	0	97.58	2317	KM366605.1				Influenza A virus (A/swine/Iowa/20TOSU1852/2020(H3N2)) segment 2 polymerase PB1 (PB1) and PB1-F2 protein (PB1-F2) genes, complete cds	Influenza A virus	4111	4111	1	0	98.7	2316	ON775207.1
Influenza A virus (A/Helsinki/770M/2014(H1N1)) segment 2 polymerase PB1 (PB1) gene, complete cds; and nonfunctional PB1-F2 protein (PB1-F2) gene, complete sequence	Influenza A virus (A/Helsinki/770M/2014(H1N1))	3895	3895	1	0	97.58	2317	KM366725.1				Influenza A virus (A/swine/Iowa/20TOSU2196/2020(H3N2)) segment 2 polymerase PB1 (PB1) and PB1-F2 protein (PB1-F2) genes, complete cds	Influenza A virus	4111	4111	1	0	98.7	2316	ON774741.1
Influenza A virus (A/Helsinki/447M/2014(H1N1)) segment 2 polymerase PB1 (PB1) gene, complete cds; and nonfunctional PB1-F2 protein (PB1-F2) gene, complete sequence	Influenza A virus (A/Helsinki/447M/2014(H1N1))	3890	3890	1	0	97.54	2317	KM366637.1				Influenza A virus (A/swine/Ohio/20TOSU2529/2020(mixed)) segment 2 polymerase PB1 (PB1) and PB1-F2 protein (PB1-F2) genes, complete cds	Influenza A virus	4111	4111	1	0	98.7	2316	ON773954.1
Influenza A virus (A/Helsinki/383N/2014(H1N1)) segment 2 polymerase PB1 (PB1) gene, complete cds; and nonfunctional PB1-F2 protein (PB1-F2) gene, complete sequence	Influenza A virus (A/Helsinki/383N/2014(H1N1))	3890	3890	1	0	97.54	2317	KM219221.1				Influenza A virus (A/swine/Iowa/20TOSU2060/2020(mixed)) segment 2 polymerase PB1 (PB1) and PB1-F2 protein (PB1-F2) genes, complete cds	Influenza A virus	4111	4111	1	0	98.7	2316	ON774940.1
Influenza A virus (A/Helsinki/473M/2014(H1N1)) segment 2 polymerase PB1 (PB1) gene, complete cds; and nonfunctional PB1-F2 protein (PB1-F2) gene, complete sequence	Influenza A virus (A/Helsinki/473M/2014(H1N1))	3890	3890	1	0	97.54	2317	KM219229.1				Influenza A virus (A/swine/Iowa/20TOSU1619/2020(mixed)) segment 2 polymerase PB1 (PB1) and PB1-F2 protein (PB1-F2) genes, complete cds	Influenza A virus	4109	4109	1	0	98.66	2316	OP656256.1
Influenza A virus (A/Helsinki/548M/2014(H1N1)) segment 2 polymerase PB1 (PB1) gene, complete cds; and nonfunctional PB1-F2 protein (PB1-F2) gene, complete sequence	Influenza A virus (A/Helsinki/548M/2014(H1N1))	3890	3890	1	0	97.54	2317	KM366661.1				Influenza A virus (A/swine/Iowa/20TOSU2235/2020(H3N2)) segment 2 polymerase PB1 (PB1) and PB1-F2 protein (PB1-F2) genes, complete cds	Influenza A virus	4109	4109	1	0	98.66	2316	OP654982.1
Influenza A virus (A/Czech Republic/3/2014(H1N1)) segment 2 polymerase PB1 (PB1) gene, complete cds; and nonfunctional PB1-F2 protein (PB1-F2) gene, complete sequence	Influenza A virus (A/Czech Republic/3/2014(H1N1))	3890	3890	1	0	97.54	2309	KJ880884.1				Influenza A virus (A/swine/Iowa/20TOSU2226/2020(H3N2)) segment 2 polymerase PB1 (PB1) and PB1-F2 protein (PB1-F2) genes, complete cds	Influenza A virus	4109	4109	1	0	98.66	2316	OP655020.1
Influenza A virus (A/Helsinki/723M/2014(H1N1)) segment 2 polymerase PB1 (PB1) gene, complete cds; and nonfunctional PB1-F2 protein (PB1-F2) gene, complete sequence	Influenza A virus (A/Helsinki/723M/2014(H1N1))	3890	3890	1	0	97.54	2317	KM366677.1				Influenza A virus (A/swine/Iowa/20TOSU2220/2020(H3N2)) segment 2 polymerase PB1 (PB1) and PB1-F2 protein (PB1-F2) genes, complete cds	Influenza A virus	4108	4108	1	0	98.66	2316	OP655010.1
Influenza A virus (A/Dom Pedrito/LACENRS-2368/2013(H1N1)) segment 2 polymerase PB1 (PB1) gene, complete cds; and nonfunctional PB1-F2 protein (PB1-F2) gene, complete sequence	Influenza A virus (A/Dom Pedrito/LACENRS-2368/2013(H1N1))	3884	3884	1	0	97.49	2341	KY925065.1				Influenza A virus (A/swine/Ohio/20TOSU3244/2020(H3N2)) segment 2 polymerase PB1 (PB1) and PB1-F2 protein (PB1-F2) genes, complete cds	Influenza A virus	4108	4108	1	0	98.66	2316	OP656229.1
Influenza A virus (A/Singapore/G2-22.1/2014(H1N1)) segment 2 polymerase PB1 (PB1) gene, complete cds; and nonfunctional PB1-F2 protein (PB1-F2) gene, complete sequence	Influenza A virus	3884	3884	1	0	97.49	2341	MN382308.1				Influenza A virus (A/swine/Iowa/20TOSU2415/2020(H3N2)) segment 2 polymerase PB1 (PB1) and PB1-F2 protein (PB1-F2) genes, complete cds	Influenza A virus	4108	4108	1	0	98.66	2316	OP656218.1
Influenza A virus (A/Bage/LACENRS-614/2013(H1N1)) segment 2 polymerase PB1 (PB1) gene, complete cds; and nonfunctional PB1-F2 protein (PB1-F2) gene, complete sequence	Influenza A virus (A/Bage/LACENRS-614/2013(H1N1))	3884	3884	1	0	97.49	2341	KY925823.1				Influenza A virus (A/swine/Iowa/20TOSU2100/2020(H3N2)) segment 2 polymerase PB1 (PB1) and PB1-F2 protein (PB1-F2) genes, complete cds	Influenza A virus	4108	4108	1	0	98.66	2316	OP655084.1
Influenza A virus (A/Boston/YGA_01219/2013(H1N1)) polymerase PB1 (PB1) gene, complete cds; and PB1-F2 gene, complete sequence	Influenza A virus (A/Boston/YGA_01219/2013(H1N1))	3884	3884	1	0	97.49	2317	CY167850.1				Influenza A virus (A/swine/Iowa/20TOSU2239/2020(mixed)) segment 2 polymerase PB1 (PB1) and PB1-F2 protein (PB1-F2) genes, complete cds	Influenza A virus	4108	4108	1	0	98.66	2316	OP654977.1
Influenza A virus (A/Helsinki/220M/2014(H1N1)) segment 2 polymerase PB1 (PB1) gene, complete cds; and nonfunctional PB1-F2 protein (PB1-F2) gene, complete sequence	Influenza A virus (A/Helsinki/220M/2014(H1N1))	3884	3884	1	0	97.49	2317	KM219149.1				Influenza A virus (A/swine/Ohio/20TOSU3241/2020(H3N2)) segment 2 polymerase PB1 (PB1) and PB1-F2 protein (PB1-F2) genes, complete cds	Influenza A virus	4108	4108	1	0	98.66	2316	OP655066.1
Influenza A virus (A/New York/WC-LVD-13-001/2013(H1N1)) polymerase PB1 (PB1) gene, complete cds; and PB1-F2 gene, complete sequence	Influenza A virus (A/New York/WC-LVD-13-001/2013(H1N1))	3884	3884	1	0	97.49	2296	CY188823.1				Influenza A virus (A/swine/Iowa/20TOSU2282/2020(H3N2)) segment 2 polymerase PB1 (PB1) and PB1-F2 protein (PB1-F2) genes, complete cds	Influenza A virus	4108	4108	1	0	98.66	2316	OP655033.1
Influenza A virus (A/New York/WC-LVD-14-008/2014(H1N1)) polymerase PB1 (PB1) gene, complete cds; and PB1-F2 gene, complete sequence	Influenza A virus (A/New York/WC-LVD-14-008/2014(H1N1))	3884	3884	1	0	97.49	2317	CY189111.1				Influenza A virus (A/swine/Iowa/20TOSU2257/2020(mixed)) segment 2 polymerase PB1 (PB1) and PB1-F2 protein (PB1-F2) genes, complete cds	Influenza A virus	4108	4108	1	0	98.66	2316	OP655000.1
Influenza A virus (A/New York/WC-LVD-14-032/2014(H1N1)) polymerase PB1 (PB1) gene, complete cds; and PB1-F2 gene, complete sequence	Influenza A virus (A/New York/WC-LVD-14-032/2014(H1N1))	3884	3884	1	0	97.49	2317	CY189303.1				Influenza A virus (A/swine/Iowa/20TOSU2161/2020(mixed)) segment 2 polymerase PB1 (PB1) and PB1-F2 protein (PB1-F2) genes, complete cds	Influenza A virus	4106	4106	1	0	98.66	2316	ON774615.1
Influenza A virus (A/Florida/01/2014(H1N1)) segment 2 polymerase PB1 (PB1) gene, complete cds; and nonfunctional PB1-F2 protein (PB1-F2) gene, complete sequence	Influenza A virus (A/Florida/01/2014(H1N1))	3879	3879	1	0	97.45	2274	KT274596.1				Influenza A virus (A/swine/Iowa/20TOSU1402/2020(H3N2)) segment 2 polymerase PB1 (PB1) and PB1-F2 protein (PB1-F2) genes, complete cds	Influenza A virus	4106	4106	1	0	98.66	2316	ON775016.1
Influenza A virus (A/Milano/88/2014(H1N1)) segment 2 polymerase PB1 (PB1) gene, complete cds; and nonfunctional PB1-F2 protein (PB1-F2) gene, complete sequence	Influenza A virus (A/Milano/88/2014(H1N1))	3879	3879	1	0	97.45	2274	KU321933.1				Influenza A virus (A/swine/Iowa/20TOSU1552/2020(H3N2)) segment 2 polymerase PB1 (PB1) and PB1-F2 protein (PB1-F2) genes, complete cds	Influenza A virus	4106	4106	1	0	98.66	2316	ON775298.1
Influenza A virus (A/Helsinki/473N/2014(H1N1)) segment 2 polymerase PB1 (PB1) gene, complete cds; and nonfunctional PB1-F2 protein (PB1-F2) gene, complete sequence	Influenza A virus (A/Helsinki/473N/2014(H1N1))	3879	3879	1	0	97.45	2317	KM219237.1				Influenza A virus (A/swine/Ohio/20TOSU3548/2020(H3N2)) segment 2 polymerase PB1 (PB1) and PB1-F2 protein (PB1-F2) genes, complete cds	Influenza A virus	4106	4106	1	0	98.66	2316	ON773986.1
Influenza A virus (A/New York/WC-LVD-13-021/2013(H1N1)) polymerase PB1 (PB1) gene, complete cds; and PB1-F2 gene, complete sequence	Influenza A virus (A/New York/WC-LVD-13-021/2013(H1N1))	3879	3879	1	0	97.45	2297	CY188983.1				Influenza A virus (A/swine/Iowa/20TOSU2362/2020(H1N2)) segment 2 polymerase PB1 (PB1) and PB1-F2 protein (PB1-F2) genes, complete cds	Influenza A virus	4106	4106	1	0	98.66	2316	ON774432.1
Influenza A virus (A/Taiwan/01581/2014(H1N1)) segment 2 polymerase PB1 (PB1) gene, complete cds; and nonfunctional PB1-F2 protein (PB1-F2) gene, complete sequence	Influenza A virus	3879	3879	1	0	97.45	2274	MH328440.1				Influenza A virus (A/swine/Iowa/20TOSU1539/2020(mixed)) segment 2 polymerase PB1 (PB1) and PB1-F2 protein (PB1-F2) genes, complete cds	Influenza A virus	4106	4106	1	0	98.66	2316	ON775198.1
Influenza A virus (A/Camaqua/LACENRS-3379/2013(H1N1)) segment 2 polymerase PB1 (PB1) gene, complete cds; and nonfunctional PB1-F2 protein (PB1-F2) gene, complete sequence	Influenza A virus (A/Camaqua/LACENRS-3379/2013(H1N1))	3879	3879	1	0	97.45	2341	KY925376.1				Influenza A virus (A/swine/Minnesota/A02635978/2021(H1N2)) segment 2 polymerase PB1 (PB1) and PB1-F2 protein (PB1-F2) genes, complete cds	Influenza A virus	4106	4106	0.98	0	99.25	2274	OM320094.1
Influenza A virus (A/swine/Minnesota/A01491704/2014(H1N1)) segment 2 polymerase PB1 (PB1) gene, complete cds; and nonfunctional PB1-F2 protein (PB1-F2) gene, complete sequence	Influenza A virus (A/swine/Minnesota/A01491704/2014(H1N1))	3879	3879	1	0	97.45	2274	KP003950.1				Influenza A virus (A/swine/Iowa/20TOSU2004/2020(H3N2)) segment 2 polymerase PB1 (PB1) and PB1-F2 protein (PB1-F2) genes, complete cds	Influenza A virus	4106	4106	1	0	98.66	2316	ON774671.1
Influenza A virus (A/Porto Alegre/LACENRS-2380/2013(H1N1)) segment 2 polymerase PB1 (PB1) gene, complete cds; and nonfunctional PB1-F2 protein (PB1-F2) gene, complete sequence	Influenza A virus (A/Porto Alegre/LACENRS-2380/2013(H1N1))	3879	3879	1	0	97.45	2341	KY925738.1				Influenza A virus (A/swine/Iowa/20TOSU1811/2020(H3N2)) segment 2 polymerase PB1 (PB1) and PB1-F2 protein (PB1-F2) genes, complete cds	Influenza A virus	4106	4106	1	0	98.66	2316	ON775159.1
Influenza A virus (A/South Africa/A_South-Africa-PERCH_033_2013/2013(H1N1)) segment 2 polymerase PB1 (PB1) gene, complete cds; and nonfunctional PB1-F2 protein (PB1-F2) gene, complete sequence	Influenza A virus	3879	3879	1	0	97.45	2274	PP600899.1				Influenza A virus (A/swine/Iowa/20TOSU1022/2020(H1N2)) segment 2 polymerase PB1 (PB1) and PB1-F2 protein (PB1-F2) genes, complete cds	Influenza A virus	4106	4106	1	0	98.66	2316	OP655103.1
Influenza A virus (A/Nicaragua/6887_07/2013(H1N1)) polymerase PB1 (PB1) gene, complete cds; and PB1-F2 gene, complete sequence	Influenza A virus (A/Nicaragua/6887_07/2013(H1N1))	3879	3879	1	0	97.45	2317	CY188079.1				Influenza A virus (A/swine/Oklahoma/20TOSU3395/2020(H3N2)) segment 2 polymerase PB1 (PB1) and PB1-F2 protein (PB1-F2) genes, complete cds	Influenza A virus	4106	4106	1	0	98.66	2316	ON774202.1
Influenza A virus (A/Thailand/CU-A1058/2014(H1N1)) segment 2 polymerase PB1 (PB1) gene, complete cds; and nonfunctional PB1-F2 protein (PB1-F2) gene, complete sequence	Influenza A virus	3879	3879	1	0	97.45	2274	MW127303.1				Influenza A virus (A/swine/Iowa/20TOSU2281/2020(H1N2)) segment 2 polymerase PB1 (PB1) and PB1-F2 protein (PB1-F2) genes, complete cds	Influenza A virus	4102	4102	1	0	98.62	2316	OP655015.1
Influenza A virus (A/Rosario do Sul/LACENRS-1832/2013(H1N1)) segment 2 polymerase PB1 (PB1) gene, complete cds; and nonfunctional PB1-F2 protein (PB1-F2) gene, complete sequence	Influenza A virus (A/Rosario do Sul/LACENRS-1832/2013(H1N1))	3879	3879	1	0	97.45	2341	KY925231.1				Influenza A virus (A/swine/Ohio/20TOSU2580/2020(mixed)) segment 2 polymerase PB1 (PB1) and PB1-F2 protein (PB1-F2) genes, complete cds	Influenza A virus	4102	4102	1	0	98.62	2316	OP656231.1
Influenza A virus (A/Cachoeira do Sul/LACENRS-1828/2013(H1N1)) segment 2 polymerase PB1 (PB1) gene, complete cds; and nonfunctional PB1-F2 protein (PB1-F2) gene, complete sequence	Influenza A virus (A/Cachoeira do Sul/LACENRS-1828/2013(H1N1))	3879	3879	1	0	97.45	2341	KY926098.1				Influenza A virus (A/swine/Iowa/20TOSU1483/2020(H1N2)) segment 2 polymerase PB1 (PB1) and PB1-F2 protein (PB1-F2) genes, complete cds	Influenza A virus	4102	4102	1	0	98.62	2316	OP656271.1
Influenza A virus (A/swine/France/57-140136/2014(H1N1)) segment 2 polymerase PB1 (PB1) gene, complete cds; and nonfunctional PB1-F2 protein (PB1-F2) gene, complete sequence	Influenza A virus	3875	3875	1	0	97.41	2341	MH785052.1				Influenza A virus (A/swine/Ohio/20TOSU3559/2020(H3N2)) segment 2 polymerase PB1 (PB1) and PB1-F2 protein (PB1-F2) genes, complete cds	Influenza A virus	4102	4102	1	0	98.62	2316	OP655072.1
Influenza A virus (A/New York/WC-LVD-14-044/2014(H1N1)) polymerase PB1 (PB1) gene, complete cds; and PB1-F2 gene, complete sequence	Influenza A virus (A/New York/WC-LVD-14-044/2014(H1N1))	3873	3873	1	0	97.41	2317	CY189399.1				Influenza A virus (A/swine/Iowa/20TOSU2032/2020(H3N2)) segment 2 polymerase PB1 (PB1) and PB1-F2 protein (PB1-F2) genes, complete cds	Influenza A virus	4102	4102	1	0	98.62	2316	OP655060.1
Influenza A virus (A/New York/WC-LVD-13-010/2013(H1N1)) polymerase PB1 (PB1) gene, complete cds; and PB1-F2 gene, complete sequence	Influenza A virus (A/New York/WC-LVD-13-010/2013(H1N1))	3873	3873	1	0	97.41	2317	CY188895.1				Influenza A virus (A/swine/Iowa/20TOSU2047/2020(mixed)) segment 2 polymerase PB1 (PB1) and PB1-F2 protein (PB1-F2) genes, complete cds	Influenza A virus	4100	4100	1	0	98.62	2316	ON774666.1
Influenza A virus (A/Thailand/CU-B13274/2015(H1N1)) segment 2 polymerase PB1 (PB1) gene, complete cds; and nonfunctional PB1-F2 protein (PB1-F2) gene, complete sequence	Influenza A virus	3873	3873	1	0	97.41	2274	MW127326.1				Influenza A virus (A/swine/Iowa/20TOSU2409/2020(H3N2)) segment 2 polymerase PB1 (PB1) and PB1-F2 protein (PB1-F2) genes, complete cds	Influenza A virus	4100	4100	1	0	98.58	2316	OP656249.1
Influenza A virus (A/New York/WC-LVD-14-014/2014(H1N1)) polymerase PB1 (PB1) gene, complete cds; and PB1-F2 gene, complete sequence	Influenza A virus (A/New York/WC-LVD-14-014/2014(H1N1))	3873	3873	1	0	97.41	2317	CY189159.1				Influenza A virus (A/swine/Iowa/20TOSU2126/2020(H3N2)) segment 2 polymerase PB1 (PB1) and PB1-F2 protein (PB1-F2) genes, complete cds	Influenza A virus	4100	4100	1	0	98.62	2316	ON774852.1
Influenza A virus (A/Thailand/CU-B8981/2014(H1N1)) segment 2 polymerase PB1 (PB1) gene, complete cds; and nonfunctional PB1-F2 protein (PB1-F2) gene, complete sequence	Influenza A virus	3873	3873	1	0	97.41	2274	MW127295.1				Influenza A virus (A/swine/Iowa/20TOSU2450/2020(H3N2)) segment 2 polymerase PB1 (PB1) and PB1-F2 protein (PB1-F2) genes, complete cds	Influenza A virus	4100	4100	1	0	98.58	2316	OP656244.1
Influenza A virus (A/New York/WC-LVD-13-025/2013(H1N1)) polymerase PB1 (PB1) gene, complete cds; and PB1-F2 gene, complete sequence	Influenza A virus (A/New York/WC-LVD-13-025/2013(H1N1))	3873	3873	1	0	97.41	2317	CY189015.1				Influenza A virus (A/swine/Iowa/20TOSU1528/2020(H3N2)) segment 2 polymerase PB1 (PB1) and PB1-F2 protein (PB1-F2) genes, complete cds	Influenza A virus	4100	4100	1	0	98.62	2316	ON775134.1
Influenza A virus (A/Kyoto/13K003/2014(H1N1)) pb1 gene for polymerase basic 1, complete cds	Influenza A virus (A/Kyoto/13K003/2014(H1N1))	3873	3873	1	0	97.41	2274	LC032847.1				Influenza A virus (A/swine/Minnesota/A02246983/2021(H3N2)) segment 2 polymerase PB1 (PB1) and PB1-F2 protein (PB1-F2) genes, complete cds	Influenza A virus	4100	4100	0.98	0	99.21	2274	ON506554.1
Influenza A virus (A/Singapore/DMS1316/2013(H1N1)) segment 2 polymerase PB1 (PB1) gene, complete cds; and nonfunctional PB1-F2 protein (PB1-F2) gene, complete sequence	Influenza A virus (A/Singapore/DMS1316/2013(H1N1))	3873	3873	1	0	97.41	2274	KT180433.1				Influenza A virus (A/swine/Ohio/20TOSU3549/2020(H3N2)) segment 2 polymerase PB1 (PB1) and PB1-F2 protein (PB1-F2) genes, complete cds	Influenza A virus	4100	4100	1	0	98.62	2316	ON774087.1
Influenza A virus (A/India/Pun151399/2015(H1N1)) segment 2 polymerase PB1 (PB1) gene, complete cds; and nonfunctional PB1-F2 protein (PB1-F2) gene, complete sequence	Influenza A virus (A/India/Pun151399/2015(H1N1))	3873	3873	1	0	97.41	2274	KR052679.1				Influenza A virus (A/swine/Iowa/20TOSU2408/2020(H3N2)) segment 2 polymerase PB1 (PB1) and PB1-F2 protein (PB1-F2) genes, complete cds	Influenza A virus	4100	4100	1	0	98.62	2316	ON773928.1
Influenza A virus (A/New York/WC-LVD-14-005/2014(H1N1)) polymerase PB1 (PB1) gene, complete cds; and PB1-F2 gene, complete sequence	Influenza A virus (A/New York/WC-LVD-14-005/2014(H1N1))	3873	3873	1	0	97.41	2317	CY189087.1				Influenza A virus (A/swine/Iowa/20TOSU2080/2020(H3N2)) segment 2 polymerase PB1 (PB1) and PB1-F2 protein (PB1-F2) genes, complete cds	Influenza A virus	4098	4098	1	0	98.53	2316	OP655081.1
Influenza A virus (A/New York/WC-LVD-14-020/2014(H1N1)) polymerase PB1 (PB1) gene, complete cds; and PB1-F2 gene, complete sequence	Influenza A virus (A/New York/WC-LVD-14-020/2014(H1N1))	3873	3873	1	0	97.41	2317	CY189207.1				Influenza A virus (A/swine/Iowa/20TOSU1520/2020(H1N2)) segment 2 polymerase PB1 (PB1) and PB1-F2 protein (PB1-F2) genes, complete cds	Influenza A virus	4098	4098	1	0	98.58	2316	OP656236.1
Influenza A virus (A/New York/WC-LVD-14-046/2014(H1N1)) polymerase PB1 (PB1) gene, complete cds; and PB1-F2 gene, complete sequence	Influenza A virus (A/New York/WC-LVD-14-046/2014(H1N1))	3873	3873	1	0	97.41	2317	CY189415.1				Influenza A virus (A/swine/Iowa/20TOSU1058/2020(H3N2)) segment 2 polymerase PB1 (PB1) and PB1-F2 protein (PB1-F2) genes, complete cds	Influenza A virus	4095	4095	1	0	98.58	2316	ON775179.1
Influenza A virus (A/New York/WC-LVD-13-008/2013(H1N1)) polymerase PB1 (PB1) gene, complete cds; and PB1-F2 gene, complete sequence	Influenza A virus (A/New York/WC-LVD-13-008/2013(H1N1))	3873	3873	1	0	97.41	2317	CY188879.1				Influenza A virus (A/swine/Iowa/A02635781/2021(H1N1)) segment 2 polymerase PB1 (PB1) and PB1-F2 protein (PB1-F2) genes, complete cds	Influenza A virus	4089	4089	0.98	0	99.12	2274	OL755717.1
Influenza A virus (A/India/Pun151508/2015(H1N1)) segment 2 polymerase PB1 (PB1) gene, complete cds; and nonfunctional PB1-F2 protein (PB1-F2) gene, complete sequence	Influenza A virus (A/India/Pun151508/2015(H1N1))	3873	3873	1	0	97.41	2274	KR052686.1				Influenza A virus (A/swine/Iowa/A02636490/2022(H3N2)) segment 2 polymerase PB1 (PB1) and PB1-F2 protein (PB1-F2) genes, complete cds	Influenza A virus	4072	4072	0.98	0	98.99	2274	OP484217.1
Influenza A virus (A/Helsinki/219N/2014(H1N1)) segment 2 polymerase PB1 (PB1) gene, complete cds; and nonfunctional PB1-F2 protein (PB1-F2) gene, complete sequence	Influenza A virus (A/Helsinki/219N/2014(H1N1))	3873	3873	1	0	97.41	2317	KM219141.1				Influenza A virus (A/swine/Iowa/A02478752/2019(H1N2)) segment 2 polymerase PB1 (PB1) and PB1-F2 protein (PB1-F2) genes, complete cds	Influenza A virus	4067	4067	0.98	0	98.94	2274	MT233697.1
Influenza A virus (A/swine/Iowa/A01410472/2014(H1N1)) segment 2 polymerase PB1 (PB1) gene, complete cds; and nonfunctional PB1-F2 protein (PB1-F2) gene, complete sequence	Influenza A virus (A/swine/Iowa/A01410472/2014(H1N1))	3873	3873	1	0	97.41	2274	KM975603.1				Influenza A virus (A/swine/Iowa/A02478598/2019(H1N2)) segment 2 polymerase PB1 (PB1) and PB1-F2 protein (PB1-F2) genes, complete cds	Influenza A virus	4067	4067	0.98	0	98.94	2274	MN795254.1
Influenza A virus (A/Taiwan/00391/2014(H1N1)) segment 2 polymerase PB1 (PB1) gene, complete cds; and nonfunctional PB1-F2 protein (PB1-F2) gene, complete sequence	Influenza A virus	3873	3873	1	0	97.41	2274	MH328397.1				Influenza A virus (A/swine/Iowa/A02524513/2020(H1N1)) segment 2 polymerase PB1 (PB1) and PB1-F2 protein (PB1-F2) genes, complete cds	Influenza A virus	4067	4067	0.98	0	98.99	2268	MW579138.1
Influenza A virus (A/Louisiana/34/2013(H1N1)) segment 2 polymerase PB1 (PB1) gene, complete cds; and nonfunctional PB1-F2 protein (PB1-F2) gene, complete sequence	Influenza A virus (A/Louisiana/34/2013(H1N1))	3873	3873	1	0	97.41	2274	KT274654.1				Influenza A virus (A/swine/Iowa/A02478640/2019(H1N2)) segment 2 polymerase PB1 (PB1) and PB1-F2 protein (PB1-F2) genes, complete cds	Influenza A virus	4061	4061	0.98	0	98.9	2274	MT233841.1
Influenza A virus (A/Montana/05/2015(H1N1)) segment 2 polymerase PB1 (PB1) gene, complete cds; and nonfunctional PB1-F2 protein (PB1-F2) gene, complete sequence	Influenza A virus (A/Montana/05/2015(H1N1))	3873	3873	1	0	97.41	2274	KT836612.1				Influenza A virus (A/swine/Iowa/22TOSU1429/2022(H1N1)) segment 2 polymerase PB1 (PB1) and PB1-F2 protein (PB1-F2) genes, complete cds	Influenza A virus	4061	4061	1	0	98.32	2316	OP870288.1
Influenza A virus (A/New York/WC-LVD-14-011/2014(H1N1)) polymerase PB1 (PB1) gene, complete cds; and PB1-F2 gene, complete sequence	Influenza A virus (A/New York/WC-LVD-14-011/2014(H1N1))	3873	3873	1	0	97.41	2297	CY189135.1				Influenza A virus (A/swine/Minnesota/A02245193/2019(H1N2)) segment 2 polymerase PB1 (PB1) and PB1-F2 protein (PB1-F2) genes, complete cds	Influenza A virus	4061	4061	0.98	0	98.9	2274	MN795189.1
Influenza A virus (A/New York/WC-LVD-13-012/2013(H1N1)) polymerase PB1 (PB1) gene, complete cds; and PB1-F2 gene, complete sequence	Influenza A virus (A/New York/WC-LVD-13-012/2013(H1N1))	3873	3873	1	0	97.41	2297	CY188911.1				Influenza A virus (A/swine/Minnesota/A02524484/2020(H3N2)) segment 2 polymerase PB1 (PB1) and PB1-F2 protein (PB1-F2) genes, complete cds	Influenza A virus	4056	4056	0.98	0	98.86	2274	MW579168.1
Influenza A virus (A/New York/WC-LVD-14-026/2014(H1N1)) polymerase PB1 (PB1) gene, complete cds; and PB1-F2 gene, complete sequence	Influenza A virus (A/New York/WC-LVD-14-026/2014(H1N1))	3873	3873	1	0	97.41	2278	CY189255.1				Influenza A virus (A/swine/Wyoming/A02711819/2022(H1N1)) segment 2 polymerase PB1 (PB1) and PB1-F2 protein (PB1-F2) genes, complete cds	Influenza A virus	4056	4056	0.98	0	98.86	2274	OQ786170.1
Influenza A virus (A/Thailand/CU-B12167/2015(H1N1)) segment 2 polymerase PB1 (PB1) gene, complete cds; and nonfunctional PB1-F2 protein (PB1-F2) gene, complete sequence	Influenza A virus	3873	3873	1	0	97.41	2274	MW127321.1				Influenza A virus (A/swine/Minnesota/A02524420/2020(H1N2)) segment 2 polymerase PB1 (PB1) and PB1-F2 protein (PB1-F2) genes, complete cds	Influenza A virus	4056	4056	0.98	0	98.86	2274	MW308723.1

## Sheet: BLAST hits PA
Description	Scientific Name	Max Score	Total Score	Query Cover	E value	Per. ident	Acc. Len	Accession				Description	Scientific Name	Max Score	Total Score	Query Cover	E value	Per. ident	Acc. Len	Accession
Influenza A virus (A/swine/Illinois/F1_25_12522/2022(H1N1)) segment 3 polymerase PA (PA) and PA-X protein (PA-X) genes, complete cds	Influenza A virus	4078	4078	1	0	100	2208	PP995246.1				Influenza A virus (A/swine/Illinois/F2_10/2022(H1N1)) segment 3 polymerase PA (PA) and PA-X protein (PA-X) genes, complete cds	Influenza A virus	3973	3973	1	0	100	2151	PP997488.1
Influenza A virus (A/swine/Illinois/F1_30_12122/2022(H1N1)) segment 3 polymerase PA (PA) and PA-X protein (PA-X) genes, complete cds	Influenza A virus	4072	4072	1	0	99.95	2208	PP995244.1				Influenza A virus (A/swine/Illinois/F2_4/2022(H1N1)) segment 3 polymerase PA (PA) and PA-X protein (PA-X) genes, complete cds	Influenza A virus	3962	3962	1	0	99.91	2151	PP997628.1
Influenza A virus (A/swine/Illinois/F1_45_12122/2022(H1N1)) clone new segment 3 polymerase PA (PA) and PA-X protein (PA-X) genes, complete cds	Influenza A virus	4072	4072	1	0	99.95	2208	PQ110652.1				Influenza A virus (A/swine/Illinois/F2_19/2022(H1N1)) segment 3 polymerase PA (PA) and PA-X protein (PA-X) genes, complete cds	Influenza A virus	3962	3962	1	0	99.91	2151	PP997506.1
Influenza A virus (A/swine/Illinois/F1_6_12522/2022(H1N1)) segment 3 polymerase PA (PA) and PA-X protein (PA-X) genes, complete cds	Influenza A virus	4056	4056	1	0	99.82	2208	PP995277.1				Influenza A virus (A/swine/Illinois/F2_7/2022(H1N1)) clone new segment 3 polymerase PA (PA) gene, partial cds; and PA-X protein (PA-X) gene, complete cds	Influenza A virus	3960	3960	0.99	0	99.91	2150	PQ111476.1
Influenza A virus (A/swine/Illinois/F1_2_12522/2022(H1N1)) segment 3 polymerase PA (PA) and PA-X protein (PA-X) genes, complete cds	Influenza A virus	3967	3967	0.97	0	99.95	2151	PP995256.1				Influenza A virus (A/swine/Illinois/F2_8/2022(H1N1)) segment 3 polymerase PA (PA) and PA-X protein (PA-X) genes, complete cds	Influenza A virus	3958	3958	1	0	99.86	2151	PQ162519.1
Influenza A virus (A/swine/Illinois/F1_24_12122/2022(H1N1)) segment 3 polymerase PA (PA) and PA-X protein (PA-X) genes, complete cds	Influenza A virus	3941	3941	1	0	98.87	2208	PQ064543.1				Influenza A virus (A/swine/Illinois/F2_23/2022(H1N1)) segment 3 polymerase PA (PA) and PA-X protein (PA-X) genes, complete cds	Influenza A virus	3956	3956	1	0	99.86	2151	PQ201940.1
Influenza A virus (A/swine/Indiana/A02525081/2021(H1N1)) segment 3 polymerase PA (PA) and PA-X protein (PA-X) genes, complete cds	Influenza A virus	3912	3912	0.97	0	99.49	2151	MZ665394.1				Influenza A virus (A/swine/Illinois/F2_2/2022(H1N1)) segment 3 polymerase PA (PA) and PA-X protein (PA-X) genes, complete cds	Influenza A virus	3956	3956	1	0	99.86	2151	PP995624.1
Influenza A virus (A/New York/WC-LVD-14-017/2014(H1N1)) polymerase PA (PA) and PA-X protein (PA-X) genes, complete cds	Influenza A virus (A/New York/WC-LVD-14-017/2014(H1N1))	3795	3795	0.99	0	97.73	2205	CY189182.1				Influenza A virus (A/swine/Illinois/F2_6/2022(H1N1)) segment 3 polymerase PA (PA) and PA-X protein (PA-X) genes, complete cds	Influenza A virus	3956	3956	1	0	99.86	2151	PP997481.1
Influenza A virus (A/Porto Alegre/LACENRS-1573/2013(H1N1)) segment 3 polymerase PA (PA) and PA-X protein (PA-X) genes, complete cds	Influenza A virus (A/Porto Alegre/LACENRS-1573/2013(H1N1))	3795	3795	1	0	97.69	2233	KY925151.1				Influenza A virus (A/swine/Illinois/F2_27/2022(H1N1)) clone new segment 3 polymerase PA (PA) and PA-X protein (PA-X) genes, complete cds	Influenza A virus	3951	3951	0.99	0	99.95	2151	PQ111524.1
Influenza A virus (A/Montenegro/LACENRS-2312/2013(H1N1)) segment 3 polymerase PA (PA) and PA-X protein (PA-X) genes, complete cds	Influenza A virus (A/Montenegro/LACENRS-2312/2013(H1N1))	3795	3795	1	0	97.69	2233	KY925081.1				Influenza A virus (A/swine/Illinois/F2_22/2022(H1N1)) clone new segment 3 polymerase PA (PA) and PA-X protein (PA-X) genes, complete cds	Influenza A virus	3945	3945	1	0	99.77	2151	PQ112511.1
Influenza A virus (A/New York/WC-LVD-14-037/2014(H1N1)) polymerase PA (PA) and PA-X protein (PA-X) genes, complete cds	Influenza A virus (A/New York/WC-LVD-14-037/2014(H1N1))	3790	3790	0.99	0	97.69	2205	CY189342.1				Influenza A virus (A/swine/Iowa/A02636439/2022(H1N1)) segment 3 polymerase PA (PA) and PA-X protein (PA-X) genes, complete cds	Influenza A virus	3917	3917	1	0	99.54	2151	OP484146.1
Influenza A virus (A/New York/WC-LVD-13-002/2013(H1N1)) polymerase PA (PA) and PA-X protein (PA-X) genes, complete cds	Influenza A virus (A/New York/WC-LVD-13-002/2013(H1N1))	3790	3790	0.99	0	97.69	2206	CY188830.1				Influenza A virus (A/swine/Iowa/A02635781/2021(H1N1)) segment 3 polymerase PA (PA) and PA-X protein (PA-X) genes, complete cds	Influenza A virus	3912	3912	1	0	99.49	2151	OL755718.1
Influenza A virus (A/New York/WC-LVD-13-027/2013(H1N1)) polymerase PA (PA) and PA-X protein (PA-X) genes, complete cds	Influenza A virus (A/New York/WC-LVD-13-027/2013(H1N1))	3790	3790	0.99	0	97.69	2205	CY189030.1				Influenza A virus (A/swine/Iowa/A02750621/2022(H1N1)) segment 3 polymerase PA (PA) and PA-X protein (PA-X) genes, complete cds	Influenza A virus	3912	3912	1	0	99.49	2151	OQ534921.1
Influenza A virus (A/New York/WC-LVD-13-006/2013(H1N1)) polymerase PA (PA) and PA-X protein (PA-X) genes, complete cds	Influenza A virus (A/New York/WC-LVD-13-006/2013(H1N1))	3790	3790	0.99	0	97.69	2205	CY188862.1				Influenza A virus (A/swine/Iowa/A02636442/2022(H1N1)) segment 3 polymerase PA (PA) and PA-X protein (PA-X) genes, complete cds	Influenza A virus	3912	3912	1	0	99.49	2151	OP484104.1
Influenza A virus (A/Czech Republic/3/2014(H1N1)) segment 3 polymerase PA (PA) and PA-X protein (PA-X) genes, complete cds	Influenza A virus (A/Czech Republic/3/2014(H1N1))	3786	3786	0.99	0	97.73	2200	KJ880885.1				Influenza A virus (A/swine/Iowa/A02636462/2022(H1N1)) segment 3 polymerase PA (PA) and PA-X protein (PA-X) genes, complete cds	Influenza A virus	3912	3912	1	0	99.49	2151	OP484170.1
Influenza A virus (A/New York/WC-LVD-14-046/2014(H1N1)) polymerase PA (PA) and PA-X protein (PA-X) genes, complete cds	Influenza A virus (A/New York/WC-LVD-14-046/2014(H1N1))	3784	3784	0.99	0	97.64	2205	CY189414.1				Influenza A virus (A/swine/Illinois/F78322/2022(H3N2)) segment 3 polymerase PA (PA) and PA-X protein (PA-X) genes, complete cds	Influenza A virus	3901	3901	1	0	99.4	2151	OP613239.1
Influenza A virus (A/Singapore/G2-22.1/2014(H1N1)) segment 3 polymerase PA (PA) and PA-X protein (PA-X) genes, complete cds	Influenza A virus	3784	3784	1	0	97.6	2233	MN382309.1				Influenza A virus (A/swine/Illinois/A02751420/2022(H3N2)) segment 3 polymerase PA (PA) and PA-X protein (PA-X) genes, complete cds	Influenza A virus	3895	3895	1	0	99.35	2151	OR285369.1
Influenza A virus (A/Finland/43/2014(H1N1)) segment 3 polymerase PA (PA) and PA-X protein (PA-X) genes, complete cds	Influenza A virus (A/Finland/43/2014(H1N1))	3783	3783	0.99	0	97.81	2192	KM437743.1				Influenza A virus (A/swine/Indiana/F113096/2022(H3N2)) segment 3 polymerase PA (PA) and PA-X protein (PA-X) genes, complete cds	Influenza A virus	3890	3890	1	0	99.3	2151	OQ507836.1
Influenza A virus (A/New York/WC-LVD-14-024/2014(H1N1)) polymerase PA (PA) and PA-X protein (PA-X) genes, complete cds	Influenza A virus (A/New York/WC-LVD-14-024/2014(H1N1))	3779	3779	0.99	0	97.6	2205	CY189238.1				Influenza A virus (A/swine/Indiana/F105526/2022(H3N2)) segment 3 polymerase PA (PA) and PA-X protein (PA-X) genes, complete cds	Influenza A virus	3884	3884	1	0	99.26	2151	OQ249860.1
Influenza A virus (A/Nicaragua/6887_07/2013(H1N1)) polymerase PA (PA) and PA-X protein (PA-X) genes, complete cds	Influenza A virus (A/Nicaragua/6887_07/2013(H1N1))	3779	3779	0.99	0	97.6	2205	CY188078.1				Influenza A virus (A/swine/Illinois/F75061/2022(H3N2)) segment 3 polymerase PA (PA) and PA-X protein (PA-X) genes, complete cds	Influenza A virus	3884	3884	1	0	99.26	2151	OP434580.1
Influenza A virus (A/Camaqua/LACENRS-3512/2013(H1N1)) segment 3 polymerase PA (PA) and PA-X protein (PA-X) genes, complete cds	Influenza A virus (A/Camaqua/LACENRS-3512/2013(H1N1))	3779	3779	1	0	97.55	2233	KY925492.1				Influenza A virus (A/swine/California/A01104141/2020(H3N2)) segment 3 polymerase PA (PA) and PA-X protein (PA-X) genes, complete cds	Influenza A virus	3879	3879	1	0	99.21	2151	MT269487.1
Influenza A virus (A/New York/WC-LVD-13-003/2013(H1N1)) polymerase PA (PA) and PA-X protein (PA-X) genes, complete cds	Influenza A virus (A/New York/WC-LVD-13-003/2013(H1N1))	3779	3779	0.99	0	97.6	2205	CY188838.1				Influenza A virus (A/swine/Ohio/A02750648/2022(H3N2)) segment 3 polymerase PA (PA) and PA-X protein (PA-X) genes, complete cds	Influenza A virus	3879	3879	1	0	99.21	2151	OQ786565.1
Influenza A virus (A/Santa Cruz do Sul/LACENRS-1560/2013(H1N1)) segment 3 polymerase PA (PA) and PA-X protein (PA-X) genes, complete cds	Influenza A virus (A/Santa Cruz do Sul/LACENRS-1560/2013(H1N1))	3779	3779	1	0	97.55	2233	KY925663.1				Influenza A virus (A/swine/Iowa/G43216/2023(H3N2)) segment 3 polymerase PA (PA) and PA-X protein (PA-X) genes, complete cds	Influenza A virus	3879	3879	1	0	99.21	2151	OR464163.1
Influenza A virus (A/New York/WC-LVD-13-010/2013(H1N1)) polymerase PA (PA) and PA-X protein (PA-X) genes, complete cds	Influenza A virus (A/New York/WC-LVD-13-010/2013(H1N1))	3779	3779	0.99	0	97.6	2205	CY188894.1				Influenza A virus (A/swine/Iowa/A02861253/2023(H3N2)) segment 3 polymerase PA (PA) and PA-X protein (PA-X) genes, complete cds	Influenza A virus	3879	3879	1	0	99.21	2151	OR685176.1
Influenza A virus (A/Helsinki/548M/2014(H1N1)) segment 3 polymerase PA (PA) and PA-X protein (PA-X) genes, complete cds	Influenza A virus (A/Helsinki/548M/2014(H1N1))	3777	3777	0.99	0	97.76	2192	KM366660.1				Influenza A virus (A/swine/Iowa/A02524639/2020(H3N2)) segment 3 polymerase PA (PA) and PA-X protein (PA-X) genes, complete cds	Influenza A virus	3873	3873	1	0	99.16	2151	MW830905.1
Influenza A virus (A/New York/WC-LVD-13-030/2013(H1N1)) polymerase PA (PA) and PA-X protein (PA-X) genes, complete cds	Influenza A virus (A/New York/WC-LVD-13-030/2013(H1N1))	3773	3773	0.99	0	97.55	2205	CY189046.1				Influenza A virus (A/swine/Iowa/20TOSU2301/2020(H3N2)) segment 3 polymerase PA (PA) and PA-X protein (PA-X) genes, complete cds	Influenza A virus	3873	3873	1	0	99.16	2208	ON774378.1
Influenza A virus (A/New York/WC-LVD-14-008/2014(H1N1)) polymerase PA (PA) and PA-X protein (PA-X) genes, complete cds	Influenza A virus (A/New York/WC-LVD-14-008/2014(H1N1))	3773	3773	0.99	0	97.55	2205	CY189110.1				Influenza A virus (A/swine/Iowa/A02635704/2021(H3N2)) segment 3 polymerase PA (PA) and PA-X protein (PA-X) genes, complete cds	Influenza A virus	3873	3873	1	0	99.16	2151	OK173217.1
Influenza A virus (A/New York/WC-LVD-13-016/2013(H1N1)) polymerase PA (PA) and PA-X protein (PA-X) genes, complete cds	Influenza A virus (A/New York/WC-LVD-13-016/2013(H1N1))	3773	3773	0.99	0	97.55	2205	CY188942.1				Influenza A virus (A/swine/Iowa/A02478598/2019(H1N2)) segment 3 polymerase PA (PA) and PA-X protein (PA-X) genes, complete cds	Influenza A virus	3873	3873	1	0	99.16	2151	MN795255.1
Influenza A virus (A/New York/WC-LVD-13-019/2013(H1N1)) polymerase PA (PA) and PA-X protein (PA-X) genes, complete cds	Influenza A virus (A/New York/WC-LVD-13-019/2013(H1N1))	3773	3773	0.99	0	97.55	2205	CY188966.1				Influenza A virus (A/swine/Iowa/20TOSU2181/2020(H3N2)) segment 3 polymerase PA (PA) and PA-X protein (PA-X) genes, complete cds	Influenza A virus	3869	3869	1	0	99.12	2208	OP655032.1
Influenza A virus (A/swine/France/57-140136/2014(H1N1)) segment 3 polymerase PA (PA) and PA-X protein (PA-X) genes, complete cds	Influenza A virus	3773	3773	1	0	97.51	2233	MH785053.1				Influenza A virus (A/swine/Iowa/20TOSU1749/2020(H3N2)) segment 3 polymerase PA (PA) and PA-X protein (PA-X) genes, complete cds	Influenza A virus	3869	3869	1	0	99.12	2208	OP655110.1
Influenza A virus (A/Boston/YGA_01219/2013(H1N1)) polymerase PA (PA) and PA-X protein (PA-X) genes, complete cds	Influenza A virus (A/Boston/YGA_01219/2013(H1N1))	3773	3773	0.99	0	97.55	2205	CY167849.1				Influenza A virus (A/swine/Missouri/A02524505/2020(H3N2)) segment 3 polymerase PA (PA) and PA-X protein (PA-X) genes, complete cds	Influenza A virus	3868	3868	1	0	99.12	2151	MW579145.1
Influenza A virus (A/New York/WC-LVD-14-006/2014(H1N1)) polymerase PA (PA) and PA-X protein (PA-X) genes, complete cds	Influenza A virus (A/New York/WC-LVD-14-006/2014(H1N1))	3773	3773	0.99	0	97.55	2205	CY189094.1				Influenza A virus (A/swine/Iowa/A02478640/2019(H1N2)) segment 3 polymerase PA (PA) and PA-X protein (PA-X) genes, complete cds	Influenza A virus	3868	3868	1	0	99.12	2151	MT233842.1
Influenza A virus (A/Singapore/G2-23.1/2014(H1N1)) segment 3 polymerase PA (PA) and PA-X protein (PA-X) genes, complete cds	Influenza A virus	3773	3773	1	0	97.51	2233	MN382300.1				Influenza A virus (A/swine/Iowa/A02636299/2021(H3N2)) segment 3 polymerase PA (PA) and PA-X protein (PA-X) genes, complete cds	Influenza A virus	3868	3868	1	0	99.12	2151	ON506561.1
Influenza A virus (A/Helsinki/720M/2014(H1N1)) segment 3 polymerase PA (PA) and PA-X protein (PA-X) genes, complete cds	Influenza A virus (A/Helsinki/720M/2014(H1N1))	3771	3771	0.99	0	97.72	2192	KM366668.1				Influenza A virus (A/swine/Ohio/20TOSU3559/2020(H3N2)) segment 3 polymerase PA (PA) and PA-X protein (PA-X) genes, complete cds	Influenza A virus	3868	3868	1	0	99.12	2208	ON773855.1
Influenza A virus (A/Helsinki/303N/2014(H1N1)) segment 3 polymerase PA (PA) and PA-X protein (PA-X) genes, complete cds	Influenza A virus (A/Helsinki/303N/2014(H1N1))	3771	3771	0.99	0	97.72	2192	KM219204.1				Influenza A virus (A/swine/Iowa/20TOSU2042/2020(H3N2)) segment 3 polymerase PA (PA) and PA-X protein (PA-X) genes, complete cds	Influenza A virus	3868	3868	1	0	99.12	2204	ON774578.1
Influenza A virus (A/New York/WC-LVD-14-010/2014(H1N1)) polymerase PA (PA) and PA-X protein (PA-X) genes, complete cds	Influenza A virus (A/New York/WC-LVD-14-010/2014(H1N1))	3768	3768	0.99	0	97.51	2205	CY189126.1				Influenza A virus (A/swine/Iowa/A02861833/2023(H3N2)) segment 3 polymerase PA (PA) and PA-X protein (PA-X) genes, complete cds	Influenza A virus	3868	3868	1	0	99.12	2151	PP274783.1
Influenza A virus (A/Egypt/42/2014(H1N1)) segment 3 polymerase PA (PA) and PA-X protein (PA-X) genes, complete cds	Influenza A virus (A/Egypt/42/2014(H1N1))	3768	3768	1	0	97.46	2233	KP702180.1				Influenza A virus (A/swine/Iowa/20TOSU2101/2020(H3N2)) segment 3 polymerase PA (PA) and PA-X protein (PA-X) genes, complete cds	Influenza A virus	3866	3866	1	0	99.07	2208	OP655025.1
Influenza A virus (A/New York/WC-LVD-13-007/2013(H1N1)) polymerase PA (PA) and PA-X protein (PA-X) genes, complete cds	Influenza A virus (A/New York/WC-LVD-13-007/2013(H1N1))	3768	3768	0.99	0	97.51	2205	CY188870.1				Influenza A virus (A/swine/Iowa/20TOSU2415/2020(H3N2)) segment 3 polymerase PA (PA) and PA-X protein (PA-X) genes, complete cds	Influenza A virus	3864	3864	1	0	99.07	2208	OP656217.1
Influenza A virus (A/Bage/LACENRS-614/2013(H1N1)) segment 3 polymerase PA (PA) and PA-X protein (PA-X) genes, complete cds	Influenza A virus (A/Bage/LACENRS-614/2013(H1N1))	3768	3768	1	0	97.46	2233	KY925998.1				Influenza A virus (A/swine/Iowa/20TOSU2311/2020(H3N2)) segment 3 polymerase PA (PA) and PA-X protein (PA-X) genes, complete cds	Influenza A virus	3864	3864	1	0	99.07	2208	OP654954.1
Influenza A virus (A/New York/WC-LVD-14-015/2014(H1N1)) polymerase PA (PA) and PA-X protein (PA-X) genes, complete cds	Influenza A virus (A/New York/WC-LVD-14-015/2014(H1N1))	3768	3768	0.99	0	97.51	2205	CY189166.1				Influenza A virus (A/swine/Iowa/20TOSU2032/2020(H3N2)) segment 3 polymerase PA (PA) and PA-X protein (PA-X) genes, complete cds	Influenza A virus	3864	3864	1	0	99.07	2208	OP655061.1
Influenza A virus (A/New York/WC-LVD-13-020/2013(H1N1)) polymerase PA (PA) and PA-X protein (PA-X) genes, complete cds	Influenza A virus (A/New York/WC-LVD-13-020/2013(H1N1))	3768	3768	0.99	0	97.51	2205	CY188974.1				Influenza A virus (A/swine/Ohio/20TOSU3245/2020(H3N2)) segment 3 polymerase PA (PA) and PA-X protein (PA-X) genes, complete cds	Influenza A virus	3864	3864	1	0	99.07	2208	OP655057.1
Influenza A virus (A/New York/WC-LVD-13-028/2013(H1N1)) polymerase PA (PA) and PA-X protein (PA-X) genes, complete cds	Influenza A virus (A/New York/WC-LVD-13-028/2013(H1N1))	3768	3768	0.99	0	97.51	2205	CY189038.1				Influenza A virus (A/swine/Iowa/20TOSU2295/2020(H3N2)) segment 3 polymerase PA (PA) and PA-X protein (PA-X) genes, complete cds	Influenza A virus	3864	3864	1	0	99.07	2208	OP655024.1
Influenza A virus (A/Camaqua/LACENRS-3379/2013(H1N1)) segment 3 polymerase PA (PA) and PA-X protein (PA-X) genes, complete cds	Influenza A virus (A/Camaqua/LACENRS-3379/2013(H1N1))	3768	3768	1	0	97.46	2234	KY924943.1				Influenza A virus (A/swine/Ohio/20TOSU3235/2020(H3N2)) segment 3 polymerase PA (PA) and PA-X protein (PA-X) genes, complete cds	Influenza A virus	3864	3864	1	0	99.07	2208	OP655108.1
Influenza A virus (A/Delaware/42/2015(H1N1)) clone 3000413837_284307_v1_3 segment 3 polymerase PA (PA) and PA-X protein (PA-X) genes, complete cds	Influenza A virus (A/Delaware/42/2015(H1N1))	3768	3768	1	0	97.46	2208	KX005113.1				Influenza A virus (A/swine/Ohio/20TOSU2580/2020(mixed)) segment 3 polymerase PA (PA) and PA-X protein (PA-X) genes, complete cds	Influenza A virus	3864	3864	1	0	99.07	2208	OP656232.1
Influenza A virus (A/Connecticut/Flu113/2013(H1N1)) segment 3 polymerase PA (PA) and PA-X protein (PA-X) genes, complete cds	Influenza A virus (A/Connecticut/Flu113/2013(H1N1))	3768	3768	1	0	97.46	2233	KM654774.1				Influenza A virus (A/swine/Ohio/20TOSU2770/2020(H3N2)) segment 3 polymerase PA (PA) and PA-X protein (PA-X) genes, complete cds	Influenza A virus	3864	3864	1	0	99.07	2208	OP655076.1
Influenza A virus (A/New York/WC-LVD-14-038/2014(H1N1)) polymerase PA (PA) and PA-X protein (PA-X) genes, complete cds	Influenza A virus (A/New York/WC-LVD-14-038/2014(H1N1))	3768	3768	0.99	0	97.51	2205	CY189350.1				Influenza A virus (A/swine/Iowa/20TOSU1630/2020(H3N2)) segment 3 polymerase PA (PA) and PA-X protein (PA-X) genes, complete cds	Influenza A virus	3864	3864	1	0	99.07	2208	OP656279.1
Influenza A virus (A/Rosario do Sul/LACENRS-1832/2013(H1N1)) segment 3 polymerase PA (PA) and PA-X protein (PA-X) genes, complete cds	Influenza A virus (A/Rosario do Sul/LACENRS-1832/2013(H1N1))	3768	3768	1	0	97.46	2233	KY926023.1				Influenza A virus (A/swine/Iowa/20TOSU1870/2020(H3N2)) segment 3 polymerase PA (PA) and PA-X protein (PA-X) genes, complete cds	Influenza A virus	3862	3862	1	0	99.07	2208	ON774989.1
Influenza A virus (A/Michigan/33/2016(H1N1)) segment 3 polymerase PA (PA) and PA-X protein (PA-X) genes, complete cds	Influenza A virus (A/Michigan/33/2016(H1N1))	3768	3768	1	0	97.46	2208	KX408810.1				Influenza A virus (A/swine/Iowa/A02524768/2020(H3N2)) segment 3 polymerase PA (PA) and PA-X protein (PA-X) genes, complete cds	Influenza A virus	3862	3862	1	0	99.07	2151	MW830779.1
Influenza A virus (A/New York/WC-LVD-13-013/2013(H1N1)) polymerase PA (PA) and PA-X protein (PA-X) genes, complete cds	Influenza A virus (A/New York/WC-LVD-13-013/2013(H1N1))	3768	3768	0.99	0	97.51	2205	CY188918.1				Influenza A virus (A/swine/South Dakota/A02524453/2020(H1N1)) segment 3 polymerase PA (PA) and PA-X protein (PA-X) genes, complete cds	Influenza A virus	3862	3862	1	0	99.07	2151	MW308766.1
Influenza A virus (A/Finland/87/2014(H1N1)) segment 3 polymerase PA (PA) and PA-X protein (PA-X) genes, complete cds	Influenza A virus (A/Finland/87/2014(H1N1))	3766	3766	0.99	0	97.67	2192	KM437855.1				Influenza A virus (A/swine/Ohio/OH20-23119/2020(H3N2)) segment 3 polymerase PA (PA) and PA-X protein (PA-X) genes, complete cds	Influenza A virus	3862	3862	1	0	99.07	2151	OQ695168.1
Influenza A virus (A/Finland/31/2012(H1N1)) segment 3 polymerase PA (PA) and PA-X protein (PA-X) genes, complete cds	Influenza A virus (A/Finland/31/2012(H1N1))	3766	3766	0.99	0	97.67	2192	KM437727.1				Influenza A virus (A/swine/Iowa/20TOSU2271/2020(H3N2)) segment 3 polymerase PA (PA) and PA-X protein (PA-X) genes, complete cds	Influenza A virus	3862	3862	1	0	99.07	2208	ON774271.1
Influenza A virus (A/Finland/102/2014(H1N1)) segment 3 polymerase PA (PA) and PA-X protein (PA-X) genes, complete cds	Influenza A virus (A/Finland/102/2014(H1N1))	3766	3766	0.99	0	97.67	2192	KM437639.1				Influenza A virus (A/swine/Iowa/20TOSU1552/2020(H3N2)) segment 3 polymerase PA (PA) and PA-X protein (PA-X) genes, complete cds	Influenza A virus	3862	3862	1	0	99.07	2208	ON775301.1
Influenza A virus (A/Helsinki/946M/2014(H1N1)) segment 3 polymerase PA (PA) and PA-X protein (PA-X) genes, complete cds	Influenza A virus (A/Helsinki/946M/2014(H1N1))	3766	3766	0.99	0	97.67	2192	KM366772.1				Influenza A virus (A/swine/Iowa/20TOSU1868/2020(H3N2)) segment 3 polymerase PA (PA) and PA-X protein (PA-X) genes, complete cds	Influenza A virus	3862	3862	1	0	99.07	2208	ON775027.1
Influenza A virus (A/Helsinki/340M/2014(H1N1)) segment 3 polymerase PA (PA) and PA-X protein (PA-X) genes, complete cds	Influenza A virus (A/Helsinki/340M/2014(H1N1))	3766	3766	0.99	0	97.67	2192	KM366588.1				Influenza A virus (A/swine/Iowa/A02861497/2023(H3N2)) segment 3 polymerase PA (PA) and PA-X protein (PA-X) genes, complete cds	Influenza A virus	3862	3862	1	0	99.07	2151	OR784593.1
Influenza A virus (A/Helsinki/861N/2014(H1N1)) segment 3 polymerase PA (PA) and PA-X protein (PA-X) genes, complete cds	Influenza A virus (A/Helsinki/861N/2014(H1N1))	3766	3766	0.99	0	97.67	2192	KM366764.1				Influenza A virus (A/swine/Iowa/20TOSU2284/2020(H3N2)) segment 3 polymerase PA (PA) and PA-X protein (PA-X) genes, complete cds	Influenza A virus	3862	3862	1	0	99.07	2208	ON774291.1
Influenza A virus (A/Helsinki/383M/2014(H1N1)) segment 3 polymerase PA (PA) and PA-X protein (PA-X) genes, complete cds	Influenza A virus (A/Helsinki/383M/2014(H1N1))	3766	3766	0.99	0	97.67	2192	KM219212.1				Influenza A virus (A/swine/Nebraska/A02479212/2020(H1N1)) segment 3 polymerase PA (PA) and PA-X protein (PA-X) genes, complete cds	Influenza A virus	3862	3862	1	0	99.07	2151	MW308742.1
Influenza A virus (A/Helsinki/292N/2014(H1N1)) segment 3 polymerase PA (PA) and PA-X protein (PA-X) genes, complete cds	Influenza A virus (A/Helsinki/292N/2014(H1N1))	3766	3766	0.99	0	97.67	2192	KM219188.1				Influenza A virus (A/swine/Iowa/20TOSU2021/2020(H3N2)) segment 3 polymerase PA (PA) and PA-X protein (PA-X) genes, complete cds	Influenza A virus	3862	3862	1	0	99.07	2208	ON774608.1
Influenza A virus (A/Nicaragua/8733_05/2015(N1)) segment 3 polymerase PA (PA) and PA-X protein (PA-X) genes, complete cds	Influenza A virus	3762	3762	1	0	97.42	2208	MK733071.1				Influenza A virus (A/swine/Iowa/20TOSU1567/2020(H3N2)) segment 3 polymerase PA (PA) and PA-X protein (PA-X) genes, complete cds	Influenza A virus	3862	3862	1	0	99.07	2208	ON775231.1
Influenza A virus (A/New York/WC-LVD-14-018/2014(H1N1)) polymerase PA (PA) and PA-X protein (PA-X) genes, complete cds	Influenza A virus (A/New York/WC-LVD-14-018/2014(H1N1))	3762	3762	0.99	0	97.46	2205	CY189190.1				Influenza A virus (A/swine/Indiana/20TOSU5768/2020(H3N2)) segment 3 polymerase PA (PA) and PA-X protein (PA-X) genes, complete cds	Influenza A virus	3862	3862	1	0	99.07	2208	ON773978.1
Influenza A virus (A/Porto Alegre/LACENRS-2380/2013(H1N1)) segment 3 polymerase PA (PA) and PA-X protein (PA-X) genes, complete cds	Influenza A virus (A/Porto Alegre/LACENRS-2380/2013(H1N1))	3762	3762	1	0	97.42	2233	KY926044.1				Influenza A virus (A/swine/Ohio/20TOSU2573/2020(H3N2)) segment 3 polymerase PA (PA) and PA-X protein (PA-X) genes, complete cds	Influenza A virus	3862	3862	1	0	99.07	2208	ON773944.1
Influenza A virus (A/New York/WC-LVD-13-011/2013(H1N1)) polymerase PA (PA) and PA-X protein (PA-X) genes, complete cds	Influenza A virus (A/New York/WC-LVD-13-011/2013(H1N1))	3762	3762	0.99	0	97.46	2205	CY188902.1				Influenza A virus (A/swine/Iowa/20TOSU2172/2020(H3N2)) segment 3 polymerase PA (PA) and PA-X protein (PA-X) genes, complete cds	Influenza A virus	3862	3862	1	0	99.07	2208	ON774910.1
Influenza A virus (A/New York/WC-LVD-14-045/2014(H1N1)) polymerase PA (PA) and PA-X protein (PA-X) genes, complete cds	Influenza A virus (A/New York/WC-LVD-14-045/2014(H1N1))	3762	3762	0.99	0	97.46	2205	CY189406.1				Influenza A virus (A/swine/Ohio/OH20-25292/2020(H3N2)) segment 3 polymerase PA (PA) and PA-X protein (PA-X) genes, complete cds	Influenza A virus	3862	3862	1	0	99.07	2151	OQ695296.1
Influenza A virus (A/New York/75/2015(H1N1)) clone 3000415793_284861_v1_3 segment 3 polymerase PA (PA) and PA-X protein (PA-X) genes, complete cds	Influenza A virus (A/New York/75/2015(H1N1))	3762	3762	1	0	97.42	2208	KX005640.1				Influenza A virus (A/swine/Iowa/20TOSU2220/2020(H3N2)) segment 3 polymerase PA (PA) and PA-X protein (PA-X) genes, complete cds	Influenza A virus	3860	3860	1	0	99.02	2208	OP655011.1
Influenza A virus (A/Texas/79/2015(H1N1)) segment 3 polymerase PA (PA) and PA-X protein (PA-X) genes, complete cds	Influenza A virus (A/Texas/79/2015(H1N1))	3762	3762	1	0	97.42	2208	KX918923.1				Influenza A virus (A/swine/Iowa/20TOSU2239/2020(mixed)) segment 3 polymerase PA (PA) and PA-X protein (PA-X) genes, complete cds	Influenza A virus	3860	3860	1	0	99.02	2208	OP654978.1
Influenza A virus (A/New York/WC-LVD-13-017/2013(H1N1)) polymerase PA (PA) and PA-X protein (PA-X) genes, complete cds	Influenza A virus (A/New York/WC-LVD-13-017/2013(H1N1))	3762	3762	0.99	0	97.46	2205	CY188950.1				Influenza A virus (A/swine/Iowa/20TOSU2235/2020(H3N2)) segment 3 polymerase PA (PA) and PA-X protein (PA-X) genes, complete cds	Influenza A virus	3860	3860	1	0	99.02	2208	OP654983.1
Influenza A virus (A/New York/WC-LVD-14-058/2014(H1N1)) polymerase PA (PA) and PA-X protein (PA-X) genes, complete cds	Influenza A virus (A/New York/WC-LVD-14-058/2014(H1N1))	3762	3762	0.99	0	97.46	2205	CY189502.1				Influenza A virus (A/swine/Iowa/20TOSU2286/2020(H3N2)) segment 3 polymerase PA (PA) and PA-X protein (PA-X) genes, complete cds	Influenza A virus	3860	3860	1	0	99.02	2208	OP654945.1
Influenza A virus (A/Louisiana/22/2016(H1N1)) segment 3 polymerase PA (PA) and PA-X protein (PA-X) genes, complete cds	Influenza A virus (A/Louisiana/22/2016(H1N1))	3762	3762	1	0	97.42	2208	KY045339.1				Influenza A virus (A/swine/Iowa/A02861244/2023(H1N1)) segment 3 polymerase PA (PA) and PA-X protein (PA-X) genes, complete cds	Influenza A virus	3858	3858	1	0	99.02	2151	OR637805.1
Influenza A virus (A/Dom Pedrito/LACENRS-2368/2013(H1N1)) segment 3 polymerase PA (PA) and PA-X protein (PA-X) genes, complete cds	Influenza A virus (A/Dom Pedrito/LACENRS-2368/2013(H1N1))	3762	3762	1	0	97.42	2233	KY925817.1				Influenza A virus (A/swine/Ohio/OH20-24049/2020(H3N2)) segment 3 polymerase PA (PA) and PA-X protein (PA-X) genes, complete cds	Influenza A virus	3856	3856	1	0	99.02	2151	OQ695192.1
Influenza A virus (A/Nicaragua/6263_05/2013(H1N1)) polymerase PA (PA) and PA-X protein (PA-X) genes, complete cds	Influenza A virus (A/Nicaragua/6263_05/2013(H1N1))	3762	3762	0.99	0	97.46	2205	CY188342.1				Influenza A virus (A/swine/Iowa/20TOSU2265/2020(mixed)) segment 3 polymerase PA (PA) and PA-X protein (PA-X) genes, complete cds	Influenza A virus	3856	3856	1	0	99.02	2208	ON774346.1
Influenza A virus (A/New York/WC-LVD-13-018/2013(H1N1)) polymerase PA (PA) and PA-X protein (PA-X) genes, complete cds	Influenza A virus (A/New York/WC-LVD-13-018/2013(H1N1))	3762	3762	0.99	0	97.46	2205	CY188958.1				Influenza A virus (A/swine/Iowa/20TOSU2060/2020(mixed)) segment 3 polymerase PA (PA) and PA-X protein (PA-X) genes, complete cds	Influenza A virus	3856	3856	1	0	99.02	2208	ON774939.1
Influenza A virus (A/Montana/12/2016(H1N1)) clone 3025624724_285939_v1_3 segment 3 polymerase PA (PA) and PA-X protein (PA-X) genes, complete cds	Influenza A virus (A/Montana/12/2016(H1N1))	3762	3762	1	0	97.42	2208	KX006146.1				Influenza A virus (A/swine/Oklahoma/20TOSU3395/2020(H3N2)) segment 3 polymerase PA (PA) and PA-X protein (PA-X) genes, complete cds	Influenza A virus	3856	3856	1	0	99.02	2208	ON774198.1
Influenza A virus (A/New York/WC-LVD-13-012/2013(H1N1)) polymerase PA (PA) and PA-X protein (PA-X) genes, complete cds	Influenza A virus (A/New York/WC-LVD-13-012/2013(H1N1))	3762	3762	0.99	0	97.46	2205	CY188910.1				Influenza A virus (A/swine/Georgia/A01104143/2020(H1N2)) segment 3 polymerase PA (PA) and PA-X protein (PA-X) genes, complete cds	Influenza A virus	3856	3856	1	0	99.02	2151	MW430626.1
Influenza A virus (A/Nicaragua/5035_05/2013(H1N1)) polymerase PA (PA) and PA-X protein (PA-X) genes, complete cds	Influenza A virus (A/Nicaragua/5035_05/2013(H1N1))	3762	3762	0.99	0	97.46	2205	CY188518.1				Influenza A virus (A/swine/California/A01104142/2020(H3N2)) segment 3 polymerase PA (PA) and PA-X protein (PA-X) genes, complete cds	Influenza A virus	3856	3856	1	0	99.02	2151	MW082005.1
Influenza A virus (A/New York/WC-LVD-13-021/2013(H1N1)) polymerase PA (PA) and PA-X protein (PA-X) genes, complete cds	Influenza A virus (A/New York/WC-LVD-13-021/2013(H1N1))	3762	3762	0.99	0	97.46	2205	CY188982.1				Influenza A virus (A/swine/Iowa/A02525240/2021(H1N1)) segment 3 polymerase PA (PA) and PA-X protein (PA-X) genes, complete cds	Influenza A virus	3856	3856	1	0	99.02	2151	MZ754259.1
Influenza A virus (A/Michigan/75/2015(H1N1)) clone 3025624372_283810_v1_3 segment 3 polymerase PA (PA) and PA-X protein (PA-X) genes, complete cds	Influenza A virus (A/Michigan/75/2015(H1N1))	3762	3762	1	0	97.42	2208	KX004307.1				Influenza A virus (A/swine/Iowa/20TOSU2283/2020(mixed)) segment 3 polymerase PA (PA) and PA-X protein (PA-X) genes, complete cds	Influenza A virus	3856	3856	1	0	99.02	2208	ON774334.1
Influenza A virus (A/Connecticut/08/2016(H1N1)) segment 3 polymerase PA (PA) and PA-X protein (PA-X) genes, complete cds	Influenza A virus (A/Connecticut/08/2016(H1N1))	3762	3762	1	0	97.42	2208	KX919571.1				Influenza A virus (A/swine/Kansas/A01104145/2020(H1N2)) segment 3 polymerase PA (PA) and PA-X protein (PA-X) genes, complete cds	Influenza A virus	3856	3856	1	0	99.02	2151	MW430634.1
Influenza A virus (A/New York/WC-LVD-14-035/2014(H1N1)) polymerase PA (PA) and PA-X protein (PA-X) genes, complete cds	Influenza A virus (A/New York/WC-LVD-14-035/2014(H1N1))	3762	3762	0.99	0	97.46	2205	CY189326.1				Influenza A virus (A/swine/Iowa/A02479174/2020(H1N1)) segment 3 polymerase PA (PA) and PA-X protein (PA-X) genes, complete cds	Influenza A virus	3851	3851	1	0	98.98	2151	MW000561.1
Influenza A virus (A/New York/74/2015(H1N1)) clone 3000415792_284141_v1_3 segment 3 polymerase PA (PA) and PA-X protein (PA-X) genes, complete cds	Influenza A virus (A/New York/74/2015(H1N1))	3762	3762	1	0	97.42	2208	KX005265.1				Influenza A virus (A/swine/Iowa/20TOSU2047/2020(mixed)) segment 3 polymerase PA (PA) and PA-X protein (PA-X) genes, complete cds	Influenza A virus	3851	3851	1	0	98.98	2208	ON774668.1
Influenza A virus (A/Venancio Aires/LACENRS-1862/2013(H1N1)) segment 3 polymerase PA (PA) and PA-X protein (PA-X) genes, complete cds	Influenza A virus (A/Venancio Aires/LACENRS-1862/2013(H1N1))	3762	3762	1	0	97.42	2233	KY925709.1				Influenza A virus (A/swine/Iowa/A02248046/2021(H3N2)) segment 3 polymerase PA (PA) and PA-X protein (PA-X) genes, complete cds	Influenza A virus	3851	3851	1	0	98.98	2151	ON996209.1
Influenza A virus (A/Kazakhstan/Influenza_6327/2014(H1N1)) segment 3 polymerase PA (PA) and PA-X protein (PA-X) genes, complete cds	Influenza A virus	3762	3762	0.99	0	97.5	2207	MK788326.1				Influenza A virus (A/swine/Iowa/A02861691/2023(H3N2)) segment 3 polymerase PA (PA) and PA-X protein (PA-X) genes, complete cds	Influenza A virus	3845	3845	1	0	98.93	2151	PP274733.1
Influenza A virus (A/Singapore/G2-19.1/2014(H1N1)) segment 3 polymerase PA (PA) and PA-X protein (PA-X) genes, complete cds	Influenza A virus	3762	3762	1	0	97.42	2233	MN384221.1				Influenza A virus (A/swine/Minnesota/A02245193/2019(H1N2)) segment 3 polymerase PA (PA) and PA-X protein (PA-X) genes, complete cds	Influenza A virus	3845	3845	1	0	98.93	2151	MN795190.1
Influenza A virus (A/New York/WC-LVD-14-013/2014(H1N1)) polymerase PA (PA) and PA-X protein (PA-X) genes, complete cds	Influenza A virus (A/New York/WC-LVD-14-013/2014(H1N1))	3762	3762	0.99	0	97.46	2205	CY189150.1				Influenza A virus (A/swine/Minnesota/A02524457/2020(H1N2)) segment 3 polymerase PA (PA) and PA-X protein (PA-X) genes, complete cds	Influenza A virus	3845	3845	1	0	98.93	2151	MW308982.1
Influenza A virus (A/Helsinki/1151/2014(H1N1)) segment 3 polymerase PA (PA) and PA-X protein (PA-X) genes, complete cds	Influenza A virus (A/Helsinki/1151/2014(H1N1))	3760	3760	0.99	0	97.63	2192	KM366388.1				Influenza A virus (A/swine/Iowa/A02478928/2019(H1N2)) segment 3 polymerase PA (PA) and PA-X protein (PA-X) genes, complete cds	Influenza A virus	3845	3845	1	0	98.93	2151	MT355235.1
Influenza A virus (A/Helsinki/454M/2014(H1N1)) segment 3 polymerase PA (PA) and PA-X protein (PA-X) genes, complete cds	Influenza A virus (A/Helsinki/454M/2014(H1N1))	3760	3760	0.99	0	97.63	2192	KM366644.1				Influenza A virus (A/swine/Illinois/A02524860/2020(H1N2)) segment 3 polymerase PA (PA) and PA-X protein (PA-X) genes, complete cds	Influenza A virus	3845	3845	1	0	98.93	2151	MZ004081.1
Influenza A virus (A/Helsinki/473M/2014(H1N1)) segment 3 polymerase PA (PA) and PA-X protein (PA-X) genes, complete cds	Influenza A virus (A/Helsinki/473M/2014(H1N1))	3760	3760	0.99	0	97.63	2192	KM219228.1				Influenza A virus (A/swine/Minnesota/A02245328/2019(H1N2)) segment 3 polymerase PA (PA) and PA-X protein (PA-X) genes, complete cds	Influenza A virus	3845	3845	1	0	98.93	2151	MT355271.1
Influenza A virus (A/Helsinki/2430/2012(H1N1)) segment 3 polymerase PA (PA) and PA-X protein (PA-X) genes, complete cds	Influenza A virus (A/Helsinki/2430/2012(H1N1))	3760	3760	0.99	0	97.63	2192	KM366580.1				Influenza A virus (A/swine/Nebraska/A02524935/2020(H1N1)) segment 3 polymerase PA (PA) and PA-X protein (PA-X) genes, complete cds	Influenza A virus	3840	3840	1	0	98.88	2151	MZ003962.1
Influenza A virus (A/Helsinki/162M/2014(H1N1)) segment 3 polymerase PA (PA) and PA-X protein (PA-X) genes, complete cds	Influenza A virus (A/Helsinki/162M/2014(H1N1))	3760	3760	0.99	0	97.63	2192	KM366540.1				Influenza A virus (A/swine/Illinois/A02478510/2019(H3N2)) segment 3 polymerase PA (PA) and PA-X protein (PA-X) genes, complete cds	Influenza A virus	3840	3840	1	0	98.88	2151	MN531816.1
Influenza A virus (A/Helsinki/802M/2014(H1N1)) segment 3 polymerase PA (PA) and PA-X protein (PA-X) genes, complete cds	Influenza A virus (A/Helsinki/802M/2014(H1N1))	3760	3760	0.99	0	97.63	2192	KM366732.1				Influenza A virus (A/swine/Iowa/A02636612/2022(H3N2)) segment 3 polymerase PA (PA) and PA-X protein (PA-X) genes, complete cds	Influenza A virus	3840	3840	1	0	98.88	2151	OQ534904.1
Influenza A virus (A/Finland/110/2014(H1N1)) segment 3 polymerase PA (PA) and PA-X protein (PA-X) genes, complete cds	Influenza A virus (A/Finland/110/2014(H1N1))	3760	3760	0.99	0	97.63	2192	KM437655.1				Influenza A virus (A/swine/Minnesota/A02245517/2020(H1N2)) segment 3 polymerase PA (PA) and PA-X protein (PA-X) genes, complete cds	Influenza A virus	3840	3840	1	0	98.88	2151	MT860754.1
Influenza A virus (A/Helsinki/544M/2014(H1N1)) segment 3 polymerase PA (PA) and PA-X protein (PA-X) genes, complete cds	Influenza A virus (A/Helsinki/544M/2014(H1N1))	3760	3760	0.99	0	97.63	2192	KM219244.1				Influenza A virus (A/swine/Iowa/A02524506/2020(H1N1)) segment 3 polymerase PA (PA) and PA-X protein (PA-X) genes, complete cds	Influenza A virus	3840	3840	1	0	98.88	2151	MW579175.1
Influenza A virus (A/Helsinki/220N/2014(H1N1)) segment 3 polymerase PA (PA) and PA-X protein (PA-X) genes, complete cds	Influenza A virus (A/Helsinki/220N/2014(H1N1))	3760	3760	0.99	0	97.63	2192	KM219156.1				Influenza A virus (A/swine/Iowa/A02478752/2019(H1N2)) segment 3 polymerase PA (PA) and PA-X protein (PA-X) genes, complete cds	Influenza A virus	3834	3834	1	0	98.84	2151	MT233698.1
Influenza A virus (A/Helsinki/809N/2014(H1N1)) segment 3 polymerase PA (PA) and PA-X protein (PA-X) genes, complete cds	Influenza A virus (A/Helsinki/809N/2014(H1N1))	3760	3760	0.99	0	97.63	2192	KM366748.1				Influenza A virus (A/swine/Minnesota/A02245649/2020(H1N1)) segment 3 polymerase PA (PA) and PA-X protein (PA-X) genes, complete cds	Influenza A virus	3834	3834	1	0	98.84	2151	MW309000.1
Influenza A virus (A/Helsinki/289N/2014(H1N1)) segment 3 polymerase PA (PA) and PA-X protein (PA-X) genes, complete cds	Influenza A virus (A/Helsinki/289N/2014(H1N1))	3760	3760	0.99	0	97.63	2192	KM219172.1				Influenza A virus (A/swine/Nebraska/A02635827/2021(H1N1)) segment 3 polymerase PA (PA) and PA-X protein (PA-X) genes, complete cds	Influenza A virus	3834	3834	1	0	98.84	2151	OL755771.1
Influenza A virus (A/Helsinki/770M/2014(H1N1)) segment 3 polymerase PA (PA) and PA-X protein (PA-X) genes, complete cds	Influenza A virus (A/Helsinki/770M/2014(H1N1))	3760	3760	0.99	0	97.63	2192	KM366724.1				Influenza A virus (A/swine/Nebraska/A02525256/2021(H1N1)) segment 3 polymerase PA (PA) and PA-X protein (PA-X) genes, complete cds	Influenza A virus	3834	3834	1	0	98.84	2151	MZ754235.1
Influenza A virus (A/Finland/37/2014(H1N1)) segment 3 polymerase PA (PA) and PA-X protein (PA-X) genes, complete cds	Influenza A virus (A/Finland/37/2014(H1N1))	3760	3760	0.99	0	97.63	2192	KM437735.1				Influenza A virus (A/swine/Iowa/A02479033/2020(H1N2)) segment 3 polymerase PA (PA) and PA-X protein (PA-X) genes, complete cds	Influenza A virus	3834	3834	1	0	98.84	2151	MT860783.1
Influenza A virus (A/Helsinki/383N/2014(H1N1)) segment 3 polymerase PA (PA) and PA-X protein (PA-X) genes, complete cds	Influenza A virus (A/Helsinki/383N/2014(H1N1))	3760	3760	0.99	0	97.63	2192	KM219220.1				Influenza A virus (A/swine/Iowa/A02524423/2020(H3N2)) segment 3 polymerase PA (PA) and PA-X protein (PA-X) genes, complete cds	Influenza A virus	3834	3834	1	0	98.84	2151	MW579110.1
Influenza A virus (A/Helsinki/473N/2014(H1N1)) segment 3 polymerase PA (PA) and PA-X protein (PA-X) genes, complete cds	Influenza A virus (A/Helsinki/473N/2014(H1N1))	3760	3760	0.99	0	97.63	2192	KM219236.1				Influenza A virus (A/swine/Minnesota/A02245658/2020(H1N2)) segment 3 polymerase PA (PA) and PA-X protein (PA-X) genes, complete cds	Influenza A virus	3834	3834	1	0	98.84	2151	MW309024.1
Influenza A virus (A/Georgia/26/2016(H1N1)) segment 3 polymerase PA (PA) and PA-X protein (PA-X) genes, complete cds	Influenza A virus (A/Georgia/26/2016(H1N1))	3759	3759	1	0	97.37	2208	KX409434.1				Influenza A virus (A/swine/Iowa/A02524677/2020(H1N2)) segment 3 polymerase PA (PA) and PA-X protein (PA-X) genes, complete cds	Influenza A virus	3834	3834	1	0	98.84	2151	MW830629.1
Influenza A virus (A/Missouri/06/2014(H1N1)) segment 3 polymerase PA (PA) and PA-X protein (PA-X) genes, complete cds	Influenza A virus	3759	3759	1	0	97.37	2208	MT738496.1				Influenza A virus (A/swine/Iowa/A02524565/2020(H1N2)) segment 3 polymerase PA (PA) and PA-X protein (PA-X) genes, complete cds	Influenza A virus	3834	3834	1	0	98.84	2151	MW830431.1
Influenza A virus (A/Maryland/23/2015(H1N1)) clone 3000415440_283322_v1_3 segment 3 polymerase PA (PA) and PA-X protein (PA-X) genes, complete cds	Influenza A virus (A/Maryland/23/2015(H1N1))	3759	3759	1	0	97.37	2208	KX004452.1				Influenza A virus (A/swine/Ohio/OH22-4929/2022(H3N2)) segment 3 polymerase PA (PA) and PA-X protein (PA-X) genes, complete cds	Influenza A virus	3829	3829	1	0	98.79	2151	OQ750066.1

## Sheet: BLAST hits HA
Description	Scientific Name	Max Score	Total Score	Query Cover	E value	Per. ident	Acc. Len	Accession				Description	Scientific Name	Max Score	Total Score	Query Cover	E value	Per. ident	Acc. Len	Accession
Influenza A virus (A/swine/Illinois/F1_25_12522/2022(H1N1)) segment 4 hemagglutinin (HA) gene, complete cds	Influenza A virus	3142	3142	1	0	100	1701	PP995249.1				Influenza A virus (A/swine/Illinois/F2_10/2022(H1N1)) segment 4 hemagglutinin (HA) gene, complete cds	Influenza A virus	3142	3142	1	0	100	1701	PP997491.1
Influenza A virus (A/swine/Illinois/F1_45_12122/2022(H1N1)) segment 4 hemagglutinin (HA) gene, complete cds	Influenza A virus	3136	3136	1	0	99.94	1701	PP995231.1				Influenza A virus (A/swine/Illinois/F2_2/2022(H1N1)) segment 4 hemagglutinin (HA) gene, complete cds	Influenza A virus	3136	3136	1	0	99.94	1701	PP995628.1
Influenza A virus (A/swine/Illinois/F1_49_12122/2022(H1N1)) segment 4 hemagglutinin (HA) gene, complete cds	Influenza A virus	3131	3131	1	0	99.88	1701	PP995234.1				Influenza A virus (A/swine/Illinois/F2_17/2022(H1N1)) clone new segment 4 hemagglutinin (HA) gene, partial cds	Influenza A virus	3134	3134	0.99	0	99.94	1700	PQ111534.1
Influenza A virus (A/swine/Illinois/F1_30_12122/2022(H1N1)) segment 4 hemagglutinin (HA) gene, complete cds	Influenza A virus	3125	3125	1	0	99.82	1701	PP995241.1				Influenza A virus (A/swine/Illinois/F2_22/2022(H1N1)) clone new segment 4 hemagglutinin (HA) gene, partial cds	Influenza A virus	3131	3131	0.99	0	99.94	1698	PQ112512.1
Influenza A virus (A/swine/Illinois/F1_6_12522/2022(H1N1)) segment 4 hemagglutinin (HA) gene, complete cds	Influenza A virus	3120	3120	1	0	99.76	1701	PP995276.1				Influenza A virus (A/swine/Illinois/F2_9/2022(H1N1)) clone new segment 4 hemagglutinin (HA) gene, complete cds	Influenza A virus	3131	3131	1	0	99.88	1701	PQ110284.1
Influenza A virus (A/swine/Illinois/F1_3_12522/2022(H1N1)) segment 4 hemagglutinin (HA) gene, complete cds	Influenza A virus	3120	3120	1	0	99.76	1701	PP995283.1				Influenza A virus (A/swine/Illinois/F2_11/2022(H1N1)) clone new segment 4 hemagglutinin (HA) gene, partial cds	Influenza A virus	3129	3129	0.99	0	99.88	1700	PQ110029.1
Influenza A virus (A/swine/Illinois/F1_24_12122/2022(H1N1)) segment 4 hemagglutinin (HA) gene, complete cds	Influenza A virus	3114	3114	1	0	99.71	1701	PQ008018.1				Influenza A virus (A/swine/Illinois/F2_26/2022(H1N1)) clone new segment 4 hemagglutinin (HA) gene, partial cds	Influenza A virus	3129	3129	0.99	0	99.94	1697	PQ111516.1
Influenza A virus (A/swine/Illinois/F1_2_12522/2022(H1N1)) segment 4 hemagglutinin (HA) gene, complete cds	Influenza A virus	3109	3109	1	0	99.65	1701	PP995255.1				Influenza A virus (A/swine/Illinois/F2_3/2022(H1N1)) clone new segment 4 hemagglutinin (HA) gene, partial cds	Influenza A virus	3127	3127	0.99	0	99.88	1699	PQ111528.1
Influenza A virus (A/swine/Indiana/A02525081/2021(H1N1)) segment 4 hemagglutinin (HA) gene, complete cds	Influenza A virus	3077	3077	1	0	99.29	1701	MW603033.1				Influenza A virus (A/swine/Illinois/F2_8/2022(H1N1)) segment 4 hemagglutinin (HA) gene, partial cds	Influenza A virus	3127	3127	0.99	0	99.88	1699	PQ162520.1
Influenza A virus (A/swine/Indiana/86263/2020(H1N1)) segment 4 hemagglutinin (HA) gene, complete cds	Influenza A virus	3075	3075	1	0	99.29	1701	OQ179379.1				Influenza A virus (A/swine/Illinois/F2_5/2022(H1N1)) clone new segment 4 hemagglutinin (HA) gene, partial cds	Influenza A virus	3123	3123	0.99	0	99.82	1700	PQ111510.1
Influenza A virus (A/swine/Illinois/F1_20_22122/2022(H1N1)) segment 4 hemagglutinin (HA) gene, complete cds	Influenza A virus	2918	2918	1	0	97.59	1701	PQ067311.1				Influenza A virus (A/swine/Illinois/F2_7/2022(H1N1)) clone new segment 4 hemagglutinin (HA) gene, partial cds	Influenza A virus	3121	3121	0.99	0	99.82	1699	PQ111478.1
Influenza A virus (A/Finland/102/2014(H1N1)) segment 4 hemagglutinin (HA) gene, complete cds	Influenza A virus (A/Finland/102/2014(H1N1))	2843	2843	1	0	96.83	1752	KM437634.1				Influenza A virus (A/swine/Illinois/F2_4/2022(H1N1)) clone new segment 4 hemagglutinin (HA) gene, complete cds	Influenza A virus	3120	3120	1	0	99.76	1701	PQ111504.1
Influenza A virus (A/Arkansas/20/2013(H1N1)) segment 4 hemagglutinin (HA) gene, complete cds	Influenza A virus (A/Arkansas/20/2013(H1N1))	2843	2843	1	0	96.83	1701	KT274505.1				Influenza A virus (A/swine/Iowa/A02636114/2021(H1N1)) segment 4 hemagglutinin (HA) gene, complete cds	Influenza A virus	3114	3114	1	0	99.71	1701	OK384261.1
Influenza A virus (A/Helsinki/846M/2014(H1N1)) segment 4 hemagglutinin (HA) gene, complete cds	Influenza A virus (A/Helsinki/846M/2014(H1N1))	2843	2843	1	0	96.83	1752	KM366751.1				Influenza A virus (A/swine/Iowa/A02636145/2021(H1N1)) segment 4 hemagglutinin (HA) gene, complete cds	Influenza A virus	3109	3109	1	0	99.65	1701	OK625363.1
Influenza A virus (A/Parma/79/2014(H1N1)) segment 4 hemagglutinin (HA) gene, complete cds	Influenza A virus (A/Parma/79/2014(H1N1))	2843	2843	1	0	96.83	1744	KU322288.1				Influenza A virus (A/swine/Illinois/100807/2021(H1)) segment 4 hemagglutinin (HA) gene, complete cds	Influenza A virus	3103	3103	1	0	99.59	1701	PQ033612.1
Influenza A virus (A/Arkansas/16/2013(H1N1)) segment 4 hemagglutinin (HA) gene, complete cds	Influenza A virus (A/Arkansas/16/2013(H1N1))	2839	2839	1	0	96.77	1701	KT274312.1				Influenza A virus (A/swine/Illinois/F2_27/2022(H1N1)) clone new segment 4 hemagglutinin (HA) gene, partial cds	Influenza A virus	3103	3103	0.99	0	99.65	1698	PQ111525.1
Influenza A virus (A/Czech Republic/3/2014(H1N1)) segment 4 hemagglutinin (HA) gene, complete cds	Influenza A virus (A/Czech Republic/3/2014(H1N1))	2837	2837	1	0	96.77	1743	KJ880886.1				Influenza A virus (A/swine/Iowa/A02525217/2021(H1N1)) segment 4 hemagglutinin (HA) gene, complete cds	Influenza A virus	3099	3099	1	0	99.53	1701	MW811349.1
Influenza A virus (A/Finland/75/2014(H1N1)) segment 4 hemagglutinin (HA) gene, complete cds	Influenza A virus (A/Finland/75/2014(H1N1))	2837	2837	1	0	96.77	1752	KM437802.1				Influenza A virus (A/swine/Minnesota/A02246459/2021(H1N1)) segment 4 hemagglutinin (HA) gene, complete cds	Influenza A virus	3097	3097	1	0	99.53	1701	MZ892466.1
Influenza A virus (A/Mexico/200102/2014(H1N1)) segment 4 hemagglutinin (HA) gene, complete cds	Influenza A virus (A/Mexico/200102/2014(H1N1))	2837	2837	1	0	96.77	1701	KR271567.1				Influenza A virus (A/swine/Illinois/101664/2022(H1)) segment 4 hemagglutinin (HA) gene, complete cds	Influenza A virus	3097	3097	1	0	99.53	1701	PQ034191.1
Influenza A virus (A/Helsinki/736M/2014(H1N1)) segment 4 hemagglutinin (HA) gene, complete cds	Influenza A virus (A/Helsinki/736M/2014(H1N1))	2837	2837	1	0	96.77	1752	KM366679.1				Influenza A virus (A/swine/Indiana/A01812320_HA/2022(H1N1)) segment 4 hemagglutinin (HA) gene, complete cds	Influenza A virus	3097	3097	1	0	99.53	1701	ON239320.1
Influenza A virus (A/Helsinki/303N/2014(H1N1)) segment 4 hemagglutinin (HA) gene, complete cds	Influenza A virus (A/Helsinki/303N/2014(H1N1))	2837	2837	1	0	96.77	1752	KM219199.1				Influenza A virus (A/swine/Iowa/A02636462/2022(H1N1)) segment 4 hemagglutinin (HA) gene, complete cds	Influenza A virus	3092	3092	1	0	99.47	1701	OM935937.1
Influenza A virus (A/Alaska/3506/2013(H1N1)) hemagglutinin (HA) gene, complete cds	Influenza A virus (A/Alaska/3506/2013(H1N1))	2837	2837	1	0	96.77	1701	CY163494.1				Influenza A virus (A/swine/Illinois/100793/2021(H1)) segment 4 hemagglutinin (HA) gene, complete cds	Influenza A virus	3090	3090	1	0	99.41	1701	PQ033598.1
Influenza A virus (A/Helsinki/1151/2014(H1N1)) segment 4 hemagglutinin (HA) gene, complete cds	Influenza A virus (A/Helsinki/1151/2014(H1N1))	2837	2837	1	0	96.77	1752	KM366383.1				Influenza A virus (A/swine/Iowa/A02636442/2022(H1N1)) segment 4 hemagglutinin (HA) gene, complete cds	Influenza A virus	3086	3086	1	0	99.41	1701	OM935901.1
Influenza A virus (A/Helsinki/861N/2014(H1N1)) segment 4 hemagglutinin (HA) gene, complete cds	Influenza A virus (A/Helsinki/861N/2014(H1N1))	2837	2837	1	0	96.77	1752	KM366759.1				Influenza A virus (A/swine/Iowa/A02636601/2022(H1N1)) segment 4 hemagglutinin (HA) gene, complete cds	Influenza A virus	3086	3086	1	0	99.41	1701	ON361546.1
Influenza A virus (A/Helsinki/473M/2014(H1N1)) segment 4 hemagglutinin (HA) gene, complete cds	Influenza A virus (A/Helsinki/473M/2014(H1N1))	2837	2837	1	0	96.77	1752	KM219223.1				Influenza A virus (A/swine/Iowa/A02524724/2020(H1N1)) segment 4 hemagglutinin (HA) gene, complete cds	Influenza A virus	3086	3086	1	0	99.41	1701	MW221303.1
Influenza A virus (A/Finland/87/2014(H1N1)) segment 4 hemagglutinin (HA) gene, complete cds	Influenza A virus (A/Finland/87/2014(H1N1))	2832	2832	1	0	96.71	1752	KM437850.1				Influenza A virus (A/swine/Illinois/A02636452/2022(H1N1)) segment 4 hemagglutinin (HA) gene, complete cds	Influenza A virus	3086	3086	1	0	99.41	1701	OM935899.1
Influenza A virus (A/Nebraska/3614/2013(H1N1)) hemagglutinin (HA) gene, complete cds	Influenza A virus (A/Nebraska/3614/2013(H1N1))	2832	2832	1	0	96.71	1701	CY187282.1				Influenza A virus (A/swine/Iowa/A02524875/2020(H1N1)) segment 4 hemagglutinin (HA) gene, complete cds	Influenza A virus	3081	3081	1	0	99.35	1701	MW338894.1
Influenza A virus (A/Helsinki/946M/2014(H1N1)) segment 4 hemagglutinin (HA) gene, complete cds	Influenza A virus (A/Helsinki/946M/2014(H1N1))	2832	2832	1	0	96.71	1752	KM366767.1				Influenza A virus (A/swine/Iowa/A02635782/2021(H1N1)) segment 4 hemagglutinin (HA) gene, complete cds	Influenza A virus	3077	3077	1	0	99.29	1701	MZ329163.1
Influenza A virus (A/New York/WC-LVD-14-017/2014(H1N1)) hemagglutinin (HA) gene, complete cds	Influenza A virus (A/New York/WC-LVD-14-017/2014(H1N1))	2832	2832	1	0	96.71	1752	CY189177.1				Influenza A virus (A/swine/Iowa/A02524646/2020(H1N1)) segment 4 hemagglutinin (HA) gene, complete cds	Influenza A virus	3077	3077	1	0	99.29	1701	MW127122.1
Influenza A virus (A/Alaska/3528/2013(H1N1)) hemagglutinin (HA) gene, complete cds	Influenza A virus (A/Alaska/3528/2013(H1N1))	2832	2832	1	0	96.71	1701	CY187196.1				Influenza A virus (A/swine/Illinois/101643/2022(H1)) segment 4 hemagglutinin (HA) gene, complete cds	Influenza A virus	3075	3075	1	0	99.29	1701	PQ034170.1
Influenza A virus (A/Helsinki/769M/2014(H1N1)) segment 4 hemagglutinin (HA) gene, complete cds	Influenza A virus (A/Helsinki/769M/2014(H1N1))	2832	2832	1	0	96.71	1752	KM366711.1				Influenza A virus (A/swine/Iowa/A02636439/2022(H1N1)) segment 4 hemagglutinin (HA) gene, complete cds	Influenza A virus	3075	3075	1	0	99.29	1701	OM935923.1
Influenza A virus (A/Thailand/CU-B9037/2014(H1N1)) segment 4 hemagglutinin (HA) gene, complete cds	Influenza A virus (A/Thailand/CU-B9037/2014(H1N1))	2832	2832	1	0	96.71	1701	KP941703.1				Influenza A virus (A/swine/Iowa/A02479383/2020(H1N1)) segment 4 hemagglutinin (HA) gene, complete cds	Influenza A virus	3075	3075	1	0	99.29	1701	MT644568.1
Influenza A virus (A/Helsinki/303M/2014(H1N1)) segment 4 hemagglutinin (HA) gene, complete cds	Influenza A virus (A/Helsinki/303M/2014(H1N1))	2832	2832	1	0	96.71	1752	KM219191.1				Influenza A virus (A/swine/Iowa/A02636324/2021(H1N1)) segment 4 hemagglutinin (HA) gene, complete cds	Influenza A virus	3075	3075	1	0	99.29	1701	OM504689.1
Influenza A virus (A/Washington/3701/2014(H1N1)) hemagglutinin (HA) gene, complete cds	Influenza A virus (A/Washington/3701/2014(H1N1))	2832	2832	1	0	96.71	1701	CY187369.1				Influenza A virus (A/swine/Minnesota/A02248061/2021(H1N1)) segment 4 hemagglutinin (HA) gene, complete cds	Influenza A virus	3070	3070	1	0	99.24	1701	MZ892442.1
Influenza A virus (A/Helsinki/162M/2014(H1N1)) segment 4 hemagglutinin (HA) gene, complete cds	Influenza A virus (A/Helsinki/162M/2014(H1N1))	2832	2832	1	0	96.71	1752	KM366535.1				Influenza A virus (A/swine/Minnesota/A02248067/2021(H1N1)) segment 4 hemagglutinin (HA) gene, complete cds	Influenza A virus	3070	3070	1	0	99.24	1701	MZ892464.1
Influenza A virus (A/Oregon/08/2013(H1N1)) segment 4 hemagglutinin (HA) gene, complete cds	Influenza A virus (A/Oregon/08/2013(H1N1))	2832	2832	1	0	96.71	1701	KT274474.1				Influenza A virus (A/swine/Iowa/A02479141/2020(H1N1)) segment 4 hemagglutinin (HA) gene, complete cds	Influenza A virus	3070	3070	1	0	99.24	1701	MT319785.1
Influenza A virus (A/Helsinki/340M/2014(H1N1)) segment 4 hemagglutinin (HA) gene, complete cds	Influenza A virus (A/Helsinki/340M/2014(H1N1))	2832	2832	1	0	96.71	1752	KM366583.1				Influenza A virus (A/swine/Iowa/A02525354/2021(H1N1)) segment 4 hemagglutinin (HA) gene, complete cds	Influenza A virus	3070	3070	1	0	99.24	1701	MZ091431.1
Influenza A virus (A/Ontario/51/2013(H1N1)) segment 4 hemagglutinin (HA) gene, complete cds	Influenza A virus (A/Ontario/51/2013(H1N1))	2832	2832	1	0	96.71	1745	KJ406382.1				Influenza A virus (A/swine/Iowa/A02525345/2021(H1N1)) segment 4 hemagglutinin (HA) gene, complete cds	Influenza A virus	3070	3070	1	0	99.24	1701	MZ091449.1
Influenza A virus (A/Nepal/FLU-NPSM-00054/2014(H1N1)) segment 4 hemagglutinin (HA) gene, complete cds	Influenza A virus	2832	2832	1	0	96.71	1701	OP862080.1				Influenza A virus (A/swine/Iowa/A02750621/2022(H1N1)) segment 4 hemagglutinin (HA) gene, complete cds	Influenza A virus	3070	3070	1	0	99.24	1701	ON891182.1
Influenza A virus (A/Nebraska/3616/2013(H1N1)) hemagglutinin (HA) gene, complete cds	Influenza A virus (A/Nebraska/3616/2013(H1N1))	2832	2832	1	0	96.71	1701	CY187284.1				Influenza A virus (A/swine/Iowa/A02479343/2020(H1N1)) segment 4 hemagglutinin (HA) gene, complete cds	Influenza A virus	3070	3070	1	0	99.24	1701	MT572856.1
Influenza A virus (A/Arkansas/34/2013(H1N1)) segment 4 hemagglutinin (HA) gene, complete cds	Influenza A virus (A/Arkansas/34/2013(H1N1))	2832	2832	1	0	96.71	1701	KT274356.1				Influenza A virus (A/swine/Illinois/101640/2022(H1)) segment 4 hemagglutinin (HA) gene, complete cds	Influenza A virus	3070	3070	1	0	99.24	1701	PQ034167.1
Influenza A virus (A/Finland/43/2014(H1N1)) segment 4 hemagglutinin (HA) gene, complete cds	Influenza A virus (A/Finland/43/2014(H1N1))	2832	2832	1	0	96.71	1752	KM437738.1				Influenza A virus (A/swine/Iowa/A02524644/2020(H1N1)) segment 4 hemagglutinin (HA) gene, complete cds	Influenza A virus	3066	3066	1	0	99.18	1701	MW127130.1
Influenza A virus (A/Florida/3507/2013(H1N1)) hemagglutinin (HA) gene, complete cds	Influenza A virus (A/Florida/3507/2013(H1N1))	2832	2832	1	0	96.71	1701	CY163495.1				Influenza A virus (A/swine/Iowa/A02524513/2020(H1N1)) segment 4 hemagglutinin (HA) gene, complete cds	Influenza A virus	3064	3064	1	0	99.18	1701	MT932846.1
Influenza A virus (A/Helsinki/220N/2014(H1N1)) segment 4 hemagglutinin (HA) gene, complete cds	Influenza A virus (A/Helsinki/220N/2014(H1N1))	2832	2832	1	0	96.71	1752	KM219151.1				Influenza A virus (A/swine/Iowa/101638/2022(H1)) segment 4 hemagglutinin (HA) gene, complete cds	Influenza A virus	3064	3064	1	0	99.18	1701	PQ034165.1
Influenza A virus (A/New York/WC-LVD-13-006/2013(H1N1)) hemagglutinin (HA) gene, complete cds	Influenza A virus (A/New York/WC-LVD-13-006/2013(H1N1))	2832	2832	1	0	96.71	1752	CY188857.1				Influenza A virus (A/swine/Minnesota/A02248037/2021(H1N1)) segment 4 hemagglutinin (HA) gene, complete cds	Influenza A virus	3064	3064	1	0	99.18	1701	MZ666806.1
Influenza A virus (A/Helsinki/759N/2014(H1N1)) segment 4 hemagglutinin (HA) gene, complete cds	Influenza A virus (A/Helsinki/759N/2014(H1N1))	2832	2832	1	0	96.71	1752	KM219263.1				Influenza A virus (A/swine/Minnesota/A02248203/2021(H1N1)) segment 4 hemagglutinin (HA) gene, complete cds	Influenza A virus	3064	3064	1	0	99.18	1701	OL331046.1
Influenza A virus (A/Quebec/11/2014(H1N1)) segment 4 hemagglutinin (HA) gene, partial cds	Influenza A virus (A/Quebec/11/2014(H1N1))	2813	2813	0.99	0	96.69	1691	KJ396030.1				Influenza A virus (A/swine/Minnesota/A02245881/2021(H1N1)) segment 4 hemagglutinin (HA) gene, complete cds	Influenza A virus	3064	3064	1	0	99.18	1701	MW661235.1
Influenza A virus (A/Quebec/34/2013(H1N1)) segment 4 hemagglutinin (HA) gene, complete cds	Influenza A virus (A/Quebec/34/2013(H1N1))	2826	2826	1	0	96.65	1701	KJ396017.1				Influenza A virus (A/swine/Iowa/A02635881/2021(H1N1)) segment 4 hemagglutinin (HA) gene, complete cds	Influenza A virus	3064	3064	1	0	99.18	1701	MZ502621.1
Influenza A virus (A/Wisconsin/U140247/2014(H1N1)) segment 4 hemagglutinin (HA) gene, complete cds	Influenza A virus (A/Wisconsin/U140247/2014(H1N1))	2826	2826	1	0	96.65	1734	KR611227.1				Influenza A virus (A/swine/Iowa/A02524892/2020(H1N1)) segment 4 hemagglutinin (HA) gene, complete cds	Influenza A virus	3064	3064	1	0	99.18	1701	MW338918.1
Influenza A virus (A/Helsinki/347M/2014(H1N1)) segment 4 hemagglutinin (HA) gene, complete cds	Influenza A virus (A/Helsinki/347M/2014(H1N1))	2826	2826	1	0	96.65	1752	KM366591.1				Influenza A virus (A/swine/Iowa/A02478792/2019(H1N1)) segment 4 hemagglutinin (HA) gene, complete cds	Influenza A virus	3061	3061	1	0	99.12	1701	MN732773.1
Influenza A virus (A/Helsinki/292M/2014(H1N1)) segment 4 hemagglutinin (HA) gene, complete cds	Influenza A virus (A/Helsinki/292M/2014(H1N1))	2826	2826	1	0	96.65	1752	KM219175.1				Influenza A virus (A/swine/Iowa/A02478821/2019(H1N1)) segment 4 hemagglutinin (HA) gene, complete cds	Influenza A virus	3059	3059	1	0	99.12	1701	MN846567.1
Influenza A virus (A/Memphis/46/2013(H1N1)) clone H1 segment 4 hemagglutinin (HA) gene, complete cds	Influenza A virus	2826	2826	1	0	96.65	1709	MT649723.1				Influenza A virus (A/swine/Minnesota/A02710691/2021(H1N1)) segment 4 hemagglutinin (HA) gene, complete cds	Influenza A virus	3059	3059	1	0	99.12	1701	OM149362.1
Influenza A virus (A/Alaska/02/2014(H1N1)) segment 4 hemagglutinin (HA) gene, complete cds	Influenza A virus (A/Alaska/02/2014(H1N1))	2826	2826	1	0	96.65	1701	KT274362.1				Influenza A virus (A/swine/Nebraska/A02479212/2020(H1N1)) segment 4 hemagglutinin (HA) gene, complete cds	Influenza A virus	3059	3059	1	0	99.12	1701	MT476684.1
Influenza A virus (A/Quebec/22/2014(H1N1)) segment 4 hemagglutinin (HA) gene, complete cds	Influenza A virus (A/Quebec/22/2014(H1N1))	2826	2826	1	0	96.65	1777	KP864404.1				Influenza A virus (A/swine/Minnesota/A02248053/2021(H1N1)) segment 4 hemagglutinin (HA) gene, complete cds	Influenza A virus	3059	3059	1	0	99.12	1701	MZ892404.1
Influenza A virus (A/Helsinki/431M/2014(H1N1)) segment 4 hemagglutinin (HA) gene, complete cds	Influenza A virus (A/Helsinki/431M/2014(H1N1))	2826	2826	1	0	96.65	1752	KM366615.1				Influenza A virus (A/swine/Minnesota/A02248191/2021(H1N1)) segment 4 hemagglutinin (HA) gene, complete cds	Influenza A virus	3059	3059	1	0	99.12	1701	OK384188.1
Influenza A virus (A/New York/WC-LVD-13-002/2013(H1N1)) hemagglutinin (HA) gene, complete cds	Influenza A virus (A/New York/WC-LVD-13-002/2013(H1N1))	2826	2826	1	0	96.65	1730	CY188825.1				Influenza A virus (A/swine/Iowa/A02524994/2020(H1N1)) segment 4 hemagglutinin (HA) gene, complete cds	Influenza A virus	3059	3059	1	0	99.12	1701	MW478460.1
Influenza A virus (A/Illinois/3578/2013(H1N1)) hemagglutinin (HA) gene, complete cds	Influenza A virus (A/Illinois/3578/2013(H1N1))	2826	2826	1	0	96.65	1701	CY187246.1				Influenza A virus (A/swine/Iowa/A02478648/2019(H1N1)) segment 4 hemagglutinin (HA) gene, complete cds	Influenza A virus	3057	3057	1	0	99.06	1701	MN517800.1
Influenza A virus (A/Finland/44/2014(H1N1)) segment 4 hemagglutinin (HA) gene, complete cds	Influenza A virus (A/Finland/44/2014(H1N1))	2826	2826	1	0	96.65	1752	KM437746.1				Influenza A virus (A/swine/Minnesota/A02525091/2021(H1N1)) segment 4 hemagglutinin (HA) gene, complete cds	Influenza A virus	3055	3055	1	0	99.06	1701	MW603025.1
Influenza A virus (A/British Columbia/34/2014(H1N1)) segment 4 hemagglutinin (HA) gene, complete cds	Influenza A virus (A/British Columbia/34/2014(H1N1))	2826	2826	1	0	96.65	1701	KP864377.1				Influenza A virus (A/swine/Iowa/A02478706/2019(H1N1)) segment 4 hemagglutinin (HA) gene, complete cds	Influenza A virus	3055	3055	1	0	99.06	1701	MN630781.1
Influenza A virus (A/Finland/37/2014(H1N1)) segment 4 hemagglutinin (HA) gene, complete cds	Influenza A virus (A/Finland/37/2014(H1N1))	2826	2826	1	0	96.65	1752	KM437730.1				Influenza A virus (A/swine/Iowa/A02525216/2021(H1N1)) segment 4 hemagglutinin (HA) gene, complete cds	Influenza A virus	3053	3053	1	0	99.06	1701	MW811351.1
Influenza A virus (A/Helsinki/235M/2012(H1N1)) segment 4 hemagglutinin (HA) gene, complete cds	Influenza A virus (A/Helsinki/235M/2012(H1N1))	2826	2826	1	0	96.65	1752	KM366559.1				Influenza A virus (A/swine/Minnesota/A02525371/2021(H1N1)) segment 4 hemagglutinin (HA) gene, complete cds	Influenza A virus	3053	3053	1	0	99.06	1701	MZ156839.1
Influenza A virus (A/Texas/08/2014(H1N1)) segment 4 hemagglutinin (HA) gene, complete cds	Influenza A virus (A/Texas/08/2014(H1N1))	2826	2826	1	0	96.65	1701	KM409172.1				Influenza A virus (A/swine/Iowa/A02479055/2020(H1N1)) segment 4 hemagglutinin (HA) gene, complete cds	Influenza A virus	3053	3053	1	0	99.06	1701	MT121041.1
Influenza A virus (A/Memphis/10/2014(H1N1)) clone H1 segment 4 hemagglutinin (HA) gene, complete cds	Influenza A virus	2826	2826	1	0	96.65	1709	MT649685.1				Influenza A virus (A/swine/Iowa/A02245280/2019(H1N1)) segment 4 hemagglutinin (HA) gene, complete cds	Influenza A virus	3053	3053	1	0	99.06	1701	MN646186.1
Influenza A virus (A/Helsinki/383N/2014(H1N1)) segment 4 hemagglutinin (HA) gene, complete cds	Influenza A virus (A/Helsinki/383N/2014(H1N1))	2826	2826	1	0	96.65	1752	KM219215.1				Influenza A virus (A/swine/South Dakota/A02524453/2020(H1N1)) segment 4 hemagglutinin (HA) gene, complete cds	Influenza A virus	3053	3053	1	0	99.06	1701	MT772168.1
Influenza A virus (A/Helsinki/454M/2014(H1N1)) segment 4 hemagglutinin (HA) gene, complete cds	Influenza A virus (A/Helsinki/454M/2014(H1N1))	2826	2826	1	0	96.65	1752	KM366639.1				Influenza A virus (A/swine/Iowa/A02478870/2019(H1N1)) segment 4 hemagglutinin (HA) gene, complete cds	Influenza A virus	3053	3053	1	0	99.06	1701	MN857596.1
Influenza A virus (A/Helsinki/544N/2014(H1N1)) segment 4 hemagglutinin (HA) gene, complete cds	Influenza A virus (A/Helsinki/544N/2014(H1N1))	2826	2826	1	0	96.65	1752	KM219247.1				Influenza A virus (A/swine/Nebraska/A02479337/2020(H1N1)) segment 4 hemagglutinin (HA) gene, complete cds	Influenza A virus	3053	3053	1	0	99.06	1701	MT572858.1
Influenza A virus (A/Helsinki/447M/2014(H1N1)) segment 4 hemagglutinin (HA) gene, complete cds	Influenza A virus (A/Helsinki/447M/2014(H1N1))	2826	2826	1	0	96.65	1752	KM366631.1				Influenza A virus (A/swine/Minnesota/A02525348/2021(H1N1)) segment 4 hemagglutinin (HA) gene, complete cds	Influenza A virus	3053	3053	1	0	99.06	1701	MZ091437.1
Influenza A virus (A/Quebec/26/2014(H1N1)) segment 4 hemagglutinin (HA) gene, complete cds	Influenza A virus (A/Quebec/26/2014(H1N1))	2826	2826	1	0	96.65	1777	KP864407.1				Influenza A virus (A/swine/Iowa/A02635996/2021(H1N1)) segment 4 hemagglutinin (HA) gene, complete cds	Influenza A virus	3053	3053	1	0	99.06	1701	OK047443.1
Influenza A virus (A/British Columbia/02/2014(H1N1)) segment 4 hemagglutinin (HA) gene, complete cds	Influenza A virus (A/British Columbia/02/2014(H1N1))	2826	2826	1	0	96.65	1701	KJ396004.1				Influenza A virus (A/swine/Iowa/A02525356/2021(H1N1)) segment 4 hemagglutinin (HA) gene, complete cds	Influenza A virus	3049	3049	1	0	99	1701	MZ091445.1
Influenza A virus (A/Ontario/48/2013(H1N1)) segment 4 hemagglutinin (HA) gene, complete cds	Influenza A virus (A/Ontario/48/2013(H1N1))	2826	2826	1	0	96.65	1745	KJ406381.1				Influenza A virus (A/swine/Minnesota/A02245674/2020(H1N1)) segment 4 hemagglutinin (HA) gene, complete cds	Influenza A virus	3048	3048	1	0	99	1701	MT780912.1
Influenza A virus (A/Ontario/53/2013(H1N1)) segment 4 hemagglutinin (HA) gene, complete cds	Influenza A virus (A/Ontario/53/2013(H1N1))	2820	2820	1	0	96.59	1745	KJ406385.1				Influenza A virus (A/swine/Iowa/A02479229/2020(H1N1)) segment 4 hemagglutinin (HA) gene, complete cds	Influenza A virus	3048	3048	1	0	99	1701	MT476714.1
Influenza A virus (A/Quebec/35/2013(H1N1)) segment 4 hemagglutinin (HA) gene, complete cds	Influenza A virus (A/Quebec/35/2013(H1N1))	2820	2820	1	0	96.59	1701	KJ396018.1				Influenza A virus (A/swine/Iowa/A02636372/2022(H1N1)) segment 4 hemagglutinin (HA) gene, complete cds	Influenza A virus	3048	3048	1	0	99	1701	OM865182.1
Influenza A virus (A/Helsinki/383M/2014(H1N1)) segment 4 hemagglutinin (HA) gene, complete cds	Influenza A virus (A/Helsinki/383M/2014(H1N1))	2820	2820	1	0	96.59	1752	KM219207.1				Influenza A virus (A/swine/Iowa/A02479156/2020(H1N1)) segment 4 hemagglutinin (HA) gene, complete cds	Influenza A virus	3048	3048	1	0	99	1701	MT319793.1
Influenza A virus (A/California/3548/2013(H1N1)) hemagglutinin (HA) gene, complete cds	Influenza A virus (A/California/3548/2013(H1N1))	2820	2820	1	0	96.59	1701	CY187216.1				Influenza A virus (A/swine/Minnesota/A02245424/2020(H1N1)) segment 4 hemagglutinin (HA) gene, complete cds	Influenza A virus	3048	3048	1	0	99	1701	MT318337.1
Influenza A virus (A/New York/WC-LVD-13-027/2013(H1N1)) hemagglutinin (HA) gene, complete cds	Influenza A virus (A/New York/WC-LVD-13-027/2013(H1N1))	2820	2820	1	0	96.59	1754	CY189025.1				Influenza A virus (A/swine/Nebraska/A02479186/2020(H1N1)) segment 4 hemagglutinin (HA) gene, complete cds	Influenza A virus	3048	3048	1	0	99	1701	MT385369.1
Influenza A virus (A/British Columbia/13/2014(H1N1)) segment 4 hemagglutinin (HA) gene, complete cds	Influenza A virus (A/British Columbia/13/2014(H1N1))	2820	2820	1	0	96.59	1701	KP864375.1				Influenza A virus (A/swine/Iowa/A02635892/2021(H1N1)) segment 4 hemagglutinin (HA) gene, complete cds	Influenza A virus	3048	3048	1	0	99	1701	MZ502619.1
Influenza A virus (A/swine/Illinois/A01492501/2014(H1N1)) segment 4 hemagglutinin (HA) gene, complete cds	Influenza A virus (A/swine/Illinois/A01492501/2014(H1N1))	2820	2820	1	0	96.59	1701	KJ528259.1				Influenza A virus (A/swine/Iowa/A02751113/2022(H1N1)) segment 4 hemagglutinin (HA) gene, complete cds	Influenza A virus	3048	3048	1	0	99	1701	OP950979.1
Influenza A virus (A/Washington/3473/2013(H1N1)) hemagglutinin (HA) gene, complete cds	Influenza A virus (A/Washington/3473/2013(H1N1))	2820	2820	1	0	96.59	1701	CY163461.1				Influenza A virus (A/swine/Iowa/A02635992/2021(H1N1)) segment 4 hemagglutinin (HA) gene, complete cds	Influenza A virus	3048	3048	1	0	99	1701	OK047473.1
Influenza A virus (A/California/3536/2013(H1N1)) hemagglutinin (HA) gene, complete cds	Influenza A virus (A/California/3536/2013(H1N1))	2820	2820	1	0	96.59	1701	CY187204.1				Influenza A virus (A/swine/Illinois/100803/2021(H1)) segment 4 hemagglutinin (HA) gene, complete cds	Influenza A virus	3048	3048	1	0	99	1701	PQ033608.1
Influenza A virus (A/Helsinki/770M/2014(H1N1)) segment 4 hemagglutinin (HA) gene, complete cds	Influenza A virus (A/Helsinki/770M/2014(H1N1))	2820	2820	1	0	96.59	1752	KM366719.1				Influenza A virus (A/swine/Iowa/A02478788/2019(H1N1)) segment 4 hemagglutinin (HA) gene, complete cds	Influenza A virus	3048	3048	1	0	99	1701	MN732777.1
Influenza A virus (A/Ontario/50/2013(H1N1)) segment 4 hemagglutinin (HA) gene, complete cds	Influenza A virus (A/Ontario/50/2013(H1N1))	2820	2820	1	0	96.59	1745	KJ406379.1				Influenza A virus (A/swine/Kentucky/A02636582/2021(H1N1)) segment 4 hemagglutinin (HA) gene, complete cds	Influenza A virus	3048	3048	1	0	99	1701	ON306638.1
Influenza A virus (A/Oklahoma/3645/2014(H1N1)) hemagglutinin (HA) gene, complete cds	Influenza A virus (A/Oklahoma/3645/2014(H1N1))	2820	2820	1	0	96.59	1701	CY187313.1				Influenza A virus (A/swine/Iowa/A02478647/2019(H1N1)) segment 4 hemagglutinin (HA) gene, complete cds	Influenza A virus	3046	3046	1	0	98.94	1701	MN517780.1
Influenza A virus (A/Finland/109/2014(H1N1)) segment 4 hemagglutinin (HA) gene, complete cds	Influenza A virus (A/Finland/109/2014(H1N1))	2820	2820	1	0	96.59	1752	KM437642.1				Influenza A virus (A/swine/Iowa/A02245341/2019(H1N1)) segment 4 hemagglutinin (HA) gene, complete cds	Influenza A virus	3044	3044	1	0	98.94	1701	MN857560.1
Influenza A virus (A/Japan/3745/2014(H1N1)) hemagglutinin (HA) gene, complete cds	Influenza A virus (A/Japan/3745/2014(H1N1))	2820	2820	1	0	96.59	1701	CY187663.1				Influenza A virus (A/swine/Iowa/A02478965/2019(H1N1)) segment 4 hemagglutinin (HA) gene, complete cds	Influenza A virus	3044	3044	1	0	98.94	1701	MN999913.1
Influenza A virus (A/British Columbia/25/2014(H1N1)) segment 4 hemagglutinin (HA) gene, complete cds	Influenza A virus (A/British Columbia/25/2014(H1N1))	2820	2820	1	0	96.59	1701	KP864376.1				Influenza A virus (A/swine/Iowa/A02479006/2020(H1N1)) segment 4 hemagglutinin (HA) gene, complete cds	Influenza A virus	3044	3044	1	0	98.94	1701	MT052074.1
Influenza A virus (A/Helsinki/548M/2014(H1N1)) segment 4 hemagglutinin (HA) gene, complete cds	Influenza A virus (A/Helsinki/548M/2014(H1N1))	2820	2820	1	0	96.59	1752	KM366655.1				Influenza A virus (A/swine/Illinois/100788/2021(H1)) segment 4 hemagglutinin (HA) gene, complete cds	Influenza A virus	3042	3042	1	0	98.94	1701	PQ033593.1
Influenza A virus (A/California/54/2013(H1N1)) segment 4 hemagglutinin (HA) gene, complete cds	Influenza A virus (A/California/54/2013(H1N1))	2820	2820	1	0	96.59	1701	KT274593.1				Influenza A virus (A/swine/Iowa/A02635781/2021(H1N1)) segment 4 hemagglutinin (HA) gene, complete cds	Influenza A virus	3042	3042	1	0	98.94	1701	MZ329158.1
Influenza A virus (A/Helsinki/759M/2014(H1N1)) segment 4 hemagglutinin (HA) gene, complete cds	Influenza A virus (A/Helsinki/759M/2014(H1N1))	2820	2820	1	0	96.59	1752	KM219255.1				Influenza A virus (A/swine/Iowa/A02636373/2022(H1N1)) segment 4 hemagglutinin (HA) gene, complete cds	Influenza A virus	3042	3042	1	0	98.94	1701	OM865188.1
Influenza A virus (A/New York/WC-LVD-14-003/2014(H1N1)) hemagglutinin (HA) gene, complete cds	Influenza A virus (A/New York/WC-LVD-14-003/2014(H1N1))	2815	2815	1	0	96.53	1752	CY189065.1				Influenza A virus (A/swine/Indiana/A02524661/2020(H1N1)) segment 4 hemagglutinin (HA) gene, complete cds	Influenza A virus	3042	3042	1	0	98.94	1701	MW127162.1
Influenza A virus (A/Helsinki/723M/2014(H1N1)) segment 4 hemagglutinin (HA) gene, complete cds	Influenza A virus (A/Helsinki/723M/2014(H1N1))	2815	2815	1	0	96.53	1752	KM366671.1				Influenza A virus (A/swine/Missouri/A02524951/2020(H1N1)) segment 4 hemagglutinin (HA) gene, complete cds	Influenza A virus	3042	3042	1	0	98.94	1701	MW478462.1
Influenza A virus (A/Helsinki/220M/2014(H1N1)) segment 4 hemagglutinin (HA) gene, complete cds	Influenza A virus (A/Helsinki/220M/2014(H1N1))	2815	2815	1	0	96.53	1752	KM219143.1				Influenza A virus (A/swine/Iowa/A02635823/2021(H1N1)) segment 4 hemagglutinin (HA) gene, complete cds	Influenza A virus	3042	3042	1	0	98.94	1701	MZ476822.1
Influenza A virus (A/Washington/07/2014(H1N1)) segment 4 hemagglutinin (HA) gene, complete cds	Influenza A virus (A/Washington/07/2014(H1N1))	2815	2815	1	0	96.53	1701	KM409134.1				Influenza A virus (A/swine/Iowa/A02478967/2020(H1N1)) segment 4 hemagglutinin (HA) gene, complete cds	Influenza A virus	3040	3040	1	0	98.88	1701	MN999899.1
Influenza A virus (A/Washington/3809/2014(H1N1)) hemagglutinin (HA) gene, complete cds	Influenza A virus (A/Washington/3809/2014(H1N1))	2815	2815	1	0	96.53	1701	CY187727.1				Influenza A virus (A/swine/Iowa/A02524454/2020(H1N1)) segment 4 hemagglutinin (HA) gene, complete cds	Influenza A virus	3040	3040	0.99	0	98.94	1701	MT772152.1
Influenza A virus (A/Washington/07/2014(H1N1)) segment 4 hemagglutinin (HA) gene, complete cds	Influenza A virus (A/Washington/07/2014(H1N1))	2815	2815	1	0	96.53	1701	KM409139.1				Influenza A virus (A/swine/Minnesota/A02479189/2020(H1N1)) segment 4 hemagglutinin (HA) gene, complete cds	Influenza A virus	3040	3040	1	0	98.88	1701	MT385391.1
Influenza A virus (A/Milano/88/2014(H1N1)) segment 4 hemagglutinin (HA) gene, complete cds	Influenza A virus (A/Milano/88/2014(H1N1))	2815	2815	1	0	96.53	1701	KU321997.1				Influenza A virus (A/swine/Nebraska/A02524935/2020(H1N1)) segment 4 hemagglutinin (HA) gene, complete cds	Influenza A virus	3038	3038	1	0	98.88	1701	MW430319.1
Influenza A virus (A/California/3534/2013(H1N1)) hemagglutinin (HA) gene, complete cds	Influenza A virus (A/California/3534/2013(H1N1))	2815	2815	1	0	96.53	1701	CY187202.1				Influenza A virus (A/swine/Iowa/A02635714/2020(H1N1)) segment 4 hemagglutinin (HA) gene, complete cds	Influenza A virus	3038	3038	1	0	98.88	1701	MZ305191.1
Influenza A virus (A/Helsinki/289M/2014(H1N1)) segment 4 hemagglutinin (HA) gene, complete cds	Influenza A virus (A/Helsinki/289M/2014(H1N1))	2815	2815	1	0	96.53	1752	KM219159.1				Influenza A virus (A/swine/Iowa/A02525313/2021(H1N1)) segment 4 hemagglutinin (HA) gene, complete cds	Influenza A virus	3037	3037	1	0	98.88	1701	MZ028963.1
Influenza A virus (A/Parma/64/2014(H1N1)) segment 4 hemagglutinin (HA) gene, complete cds	Influenza A virus (A/Parma/64/2014(H1N1))	2809	2809	1	0	96.47	1701	KU322290.1				Influenza A virus (A/swine/Iowa/A02861244/2023(H1N1)) segment 4 hemagglutinin (HA) gene, complete cds	Influenza A virus	3037	3037	1	0	98.88	1701	OQ836587.1
Influenza A virus (A/Memphis/5/2014(H1N1)) clone H1 segment 4 hemagglutinin (HA) gene, complete cds	Influenza A virus	2815	2815	1	0	96.41	1709	MT649729.1				Influenza A virus (A/swine/Nebraska/A02635720/2021(H1N1)) segment 4 hemagglutinin (HA) gene, complete cds	Influenza A virus	3037	3037	1	0	98.88	1701	MZ305243.1
Influenza A virus (A/Oregon/09/2013(H1N1)) segment 4 hemagglutinin (HA) gene, complete cds	Influenza A virus (A/Oregon/09/2013(H1N1))	2791	2791	1	0	96	1701	KT274477.1				Influenza A virus (A/swine/Iowa/101011/2021(H1)) segment 4 hemagglutinin (HA) gene, complete cds	Influenza A virus	3037	3037	1	0	98.88	1701	PQ033737.1

## Sheet: BLAST hits NP
Description	Scientific Name	Max Score	Total Score	Query Cover	E value	Per. ident	Acc. Len	Accession				Description	Scientific Name	Max Score	Total Score	Query Cover	E value	Per. ident	Acc. Len	Accession
Influenza A virus (A/swine/Illinois/F1_45_12122/2022(H1N1)) segment 5 nucleocapsid protein (NP) gene, complete cds	Influenza A virus	2765	2765	1	0	100	1497	PP995232.1				Influenza A virus (A/swine/Illinois/F2_2/2022(H1N1)) segment 5 nucleocapsid protein (NP) gene, complete cds	Influenza A virus	2765	2765	1	0	100	1497	PP995629.1
Influenza A virus (A/swine/Illinois/F1_2_12522/2022(H1N1)) segment 5 nucleocapsid protein (NP) gene, complete cds	Influenza A virus	2748	2748	1	0	99.8	1497	PP995251.1				Influenza A virus (A/swine/Illinois/F2_23/2022(H1N1)) segment 5 nucleocapsid protein (NP) gene, complete cds	Influenza A virus	2760	2760	1	0	99.93	1497	PQ008161.1
Influenza A virus (A/swine/Illinois/F1_3_12522/2022(H1N1)) segment 5 nucleocapsid protein (NP) gene, complete cds	Influenza A virus	2743	2743	1	0	99.73	1497	PP995284.1				Influenza A virus (A/swine/Illinois/F2_4/2022(H1N1)) segment 5 nucleocapsid protein (NP) gene, complete cds	Influenza A virus	2760	2760	1	0	99.93	1497	PP997631.1
Influenza A virus (A/swine/Indiana/A02525081/2021(H1N1)) segment 5 nucleocapsid protein (NP) gene, complete cds	Influenza A virus	2743	2743	1	0	99.73	1497	MZ665395.1				Influenza A virus (A/swine/Illinois/F2_7/2022(H1N1)) segment 5 nucleocapsid protein (NP) gene, complete cds	Influenza A virus	2760	2760	1	0	99.93	1497	PP997619.1
Influenza A virus (A/swine/Illinois/F1_24_12122/2022(H1N1)) segment 5 nucleocapsid protein (NP) gene, complete cds	Influenza A virus	2743	2743	1	0	99.73	1497	PQ008016.1				Influenza A virus (A/swine/Illinois/F2_27/2022(H1N1)) segment 5 nucleocapsid protein (NP) gene, complete cds	Influenza A virus	2760	2760	1	0	99.93	1497	PP997599.1
Influenza A virus (A/New York/WC-LVD-14-021/2014(H1N1)) nucleocapsid protein (NP) gene, complete cds	Influenza A virus (A/New York/WC-LVD-14-021/2014(H1N1))	2665	2665	1	0	98.8	1541	CY189212.1				Influenza A virus (A/swine/Illinois/F2_5/2022(H1N1)) segment 5 nucleocapsid protein (NP) gene, complete cds	Influenza A virus	2760	2760	1	0	99.93	1497	PP997471.1
Influenza A virus (A/New York/WC-LVD-14-009/2014(H1N1)) nucleocapsid protein (NP) gene, complete cds	Influenza A virus (A/New York/WC-LVD-14-009/2014(H1N1))	2660	2660	1	0	98.73	1541	CY189116.1				Influenza A virus (A/swine/Illinois/F2_26/2022(H1N1)) clone new segment 5 nucleocapsid protein (NP) gene, complete cds	Influenza A virus	2754	2754	1	0	99.87	1497	PQ111519.1
Influenza A virus (A/swine/Missouri/A01492887/2014(H1N1)) segment 5 nucleocapsid protein (NP) gene, complete cds	Influenza A virus (A/swine/Missouri/A01492887/2014(H1N1))	2660	2660	1	0	98.73	1497	KP019627.1				Influenza A virus (A/swine/Illinois/F2_8/2022(H1N1)) segment 5 nucleocapsid protein (NP) gene, complete cds	Influenza A virus	2743	2743	1	0	99.73	1497	PP997467.1
Influenza A virus (A/New York/WC-LVD-14-035/2014(H1N1)) nucleocapsid protein (NP) gene, complete cds	Influenza A virus (A/New York/WC-LVD-14-035/2014(H1N1))	2660	2660	1	0	98.73	1541	CY189324.1				Influenza A virus (A/swine/Iowa/A02525217/2021(H1N1)) segment 5 nucleocapsid protein (NP) gene, complete cds	Influenza A virus	2737	2737	1	0	99.67	1497	MZ665108.1
Influenza A virus (A/Kyoto/13K003/2014(H1N1)) np gene for nucleoprotein, complete cds	Influenza A virus (A/Kyoto/13K003/2014(H1N1))	2654	2654	1	0	98.66	1515	LC032850.1				Influenza A virus (A/swine/Iowa/A02636442/2022(H1N1)) segment 5 nucleocapsid protein (NP) gene, complete cds	Influenza A virus	2710	2710	1	0	99.33	1497	OP484105.1
Influenza A virus (A/New York/WC-LVD-14-006/2014(H1N1)) nucleocapsid protein (NP) gene, complete cds	Influenza A virus (A/New York/WC-LVD-14-006/2014(H1N1))	2654	2654	1	0	98.66	1541	CY189092.1				Influenza A virus (A/swine/Iowa/A02478598/2019(H1N2)) segment 5 nucleocapsid protein (NP) gene, complete cds	Influenza A virus	2704	2704	1	0	99.27	1497	MN795256.1
Influenza A virus (A/New York/WC-LVD-13-025/2013(H1N1)) nucleocapsid protein (NP) gene, complete cds	Influenza A virus (A/New York/WC-LVD-13-025/2013(H1N1))	2654	2654	1	0	98.66	1541	CY189012.1				Influenza A virus (A/swine/Iowa/A02524513/2020(H1N1)) segment 5 nucleocapsid protein (NP) gene, complete cds	Influenza A virus	2704	2704	1	0	99.27	1497	MW579140.1
Influenza A virus (A/Milano/110/2014(H1N1)) segment 5 nucleocapsid protein (NP) gene, complete cds	Influenza A virus (A/Milano/110/2014(H1N1))	2654	2654	1	0	98.66	1497	KU322026.1				Influenza A virus (A/swine/Minnesota/A02524803/2020(H1N1)) segment 5 nucleocapsid protein (NP) gene, complete cds	Influenza A virus	2699	2699	1	0	99.2	1497	MW830882.1
Influenza A virus (A/Helsinki/1338/2014(H1N1)) segment 5 nucleocapsid protein (NP) gene, complete cds	Influenza A virus (A/Helsinki/1338/2014(H1N1))	2654	2654	1	0	98.66	1541	KM366458.1				Influenza A virus (A/swine/Iowa/A02636462/2022(H1N1)) segment 5 nucleocapsid protein (NP) gene, complete cds	Influenza A virus	2699	2699	1	0	99.2	1497	OP484171.1
Influenza A virus (A/New York/WC-LVD-14-010/2014(H1N1)) nucleocapsid protein (NP) gene, complete cds	Influenza A virus (A/New York/WC-LVD-14-010/2014(H1N1))	2654	2654	1	0	98.66	1541	CY189124.1				Influenza A virus (A/swine/California/A01104141/2020(H3N2)) segment 5 nucleocapsid protein (NP) gene, complete cds	Influenza A virus	2699	2699	1	0	99.2	1497	MT269489.1
Influenza A virus (A/Helsinki/219N/2014(H1N1)) segment 5 nucleocapsid protein (NP) gene, complete cds	Influenza A virus (A/Helsinki/219N/2014(H1N1))	2654	2654	1	0	98.66	1541	KM219138.1				Influenza A virus (A/swine/Iowa/A02432384/2019(H1N1)) segment 5 nucleocapsid protein (NP) gene, complete cds	Influenza A virus	2699	2699	1	0	99.2	1497	MN384797.1
Influenza A virus (A/Mexico/631812/2013(H1N1)) segment 5 nucleocapsid protein (NP) gene, complete cds	Influenza A virus (A/Mexico/631812/2013(H1N1))	2649	2649	1	0	98.6	1497	KR271608.1				Influenza A virus (A/swine/Minnesota/A02245328/2019(H1N2)) segment 5 nucleocapsid protein (NP) gene, complete cds	Influenza A virus	2699	2699	1	0	99.2	1497	MT355272.1
Influenza A virus (A/Thailand/CU_FS1/2014(H1N1)) segment 5 nucleocapsid protein (NP) gene, complete cds	Influenza A virus (A/Thailand/CU_FS1/2014(H1N1))	2649	2649	1	0	98.6	1541	KU051432.1				Influenza A virus (A/swine/Illinois/A02478510/2019(H3N2)) segment 5 nucleocapsid protein (NP) gene, complete cds	Influenza A virus	2699	2699	1	0	99.2	1497	MN531817.1
Influenza A virus (A/Mexico/241001/2014(H1N1)) segment 5 nucleocapsid protein (NP) gene, complete cds	Influenza A virus (A/Mexico/241001/2014(H1N1))	2649	2649	1	0	98.6	1497	KR271584.1				Influenza A virus (A/swine/Iowa/A02711854/2022(H3N2)) segment 5 nucleocapsid protein (NP) gene, complete cds	Influenza A virus	2699	2699	1	0	99.2	1497	OR285101.1
Influenza A virus (A/Helsinki/754M/2014(H1N1)) segment 5 nucleocapsid protein (NP) gene, complete cds	Influenza A virus (A/Helsinki/754M/2014(H1N1))	2649	2649	1	0	98.6	1541	KM366706.1				Influenza A virus (A/swine/Minnesota/A02635978/2021(H1N2)) segment 5 nucleocapsid protein (NP) gene, complete cds	Influenza A virus	2699	2699	1	0	99.2	1497	OM320096.1
Influenza A virus (A/New York/WC-LVD-14-001/2014(H1N1)) nucleocapsid protein (NP) gene, complete cds	Influenza A virus (A/New York/WC-LVD-14-001/2014(H1N1))	2649	2649	1	0	98.6	1541	CY189052.1				Influenza A virus (A/swine/Iowa/A02478928/2019(H1N2)) segment 5 nucleocapsid protein (NP) gene, complete cds	Influenza A virus	2699	2699	1	0	99.2	1497	MT355236.1
Influenza A virus (A/New York/WC-LVD-13-021/2013(H1N1)) nucleocapsid protein (NP) gene, complete cds	Influenza A virus (A/New York/WC-LVD-13-021/2013(H1N1))	2649	2649	1	0	98.6	1541	CY188980.1				Influenza A virus (A/swine/Iowa/A02478553/2019(H3N2)) segment 5 nucleocapsid protein (NP) gene, complete cds	Influenza A virus	2699	2699	1	0	99.2	1497	MN630458.1
Influenza A virus (A/swine/Minnesota/A01491447/2014(H1N1)) segment 5 nucleocapsid protein (NP) gene, complete cds	Influenza A virus (A/swine/Minnesota/A01491447/2014(H1N1))	2649	2649	1	0	98.6	1497	KP003982.1				Influenza A virus (A/swine/Minnesota/A02246983/2021(H3N2)) segment 5 nucleocapsid protein (NP) gene, complete cds	Influenza A virus	2699	2699	1	0	99.2	1497	ON506556.1
Influenza A virus (A/sloth bear/District of Columbia/6365/2014(H1N1)) segment 5 nucleocapsid protein (NP) gene, complete cds	Influenza A virus (A/sloth bear/District of Columbia/6365/2014(H1N1))	2649	2649	1	0	98.6	1497	KM244085.1				Influenza A virus (A/swine/Indiana/A02478727/2019(H3N2)) segment 5 nucleocapsid protein (NP) gene, complete cds	Influenza A virus	2693	2693	1	0	99.13	1497	MT233864.1
Influenza A virus (A/Nicaragua/6263_05/2013(H1N1)) nucleocapsid protein (NP) gene, complete cds	Influenza A virus (A/Nicaragua/6263_05/2013(H1N1))	2649	2649	1	0	98.6	1541	CY188340.1				Influenza A virus (A/swine/Minnesota/A02245517/2020(H1N2)) segment 5 nucleocapsid protein (NP) gene, complete cds	Influenza A virus	2693	2693	1	0	99.13	1497	MT860755.1
Influenza A virus (A/New York/WC-LVD-13-010/2013(H1N1)) nucleocapsid protein (NP) gene, complete cds	Influenza A virus (A/New York/WC-LVD-13-010/2013(H1N1))	2649	2649	1	0	98.6	1541	CY188892.1				Influenza A virus (A/swine/Iowa/A02861377/2023(H3N2)) segment 5 nucleocapsid protein (NP) gene, complete cds	Influenza A virus	2693	2693	1	0	99.13	1497	OR728903.1
Influenza A virus (A/New York/WC-LVD-14-026/2014(H1N1)) nucleocapsid protein (NP) gene, complete cds	Influenza A virus (A/New York/WC-LVD-14-026/2014(H1N1))	2649	2649	1	0	98.6	1541	CY189252.1				Influenza A virus (A/swine/Iowa/A02635781/2021(H1N1)) segment 5 nucleocapsid protein (NP) gene, complete cds	Influenza A virus	2693	2693	1	0	99.13	1497	OL755719.1
Influenza A virus (A/Helsinki/2430/2012(H1N1)) segment 5 nucleocapsid protein (NP) gene, complete cds	Influenza A virus (A/Helsinki/2430/2012(H1N1))	2649	2649	1	0	98.6	1541	KM366578.1				Influenza A virus (A/swine/Iowa/A02478636/2019(H3N2)) segment 5 nucleocapsid protein (NP) gene, complete cds	Influenza A virus	2693	2693	1	0	99.13	1497	MT233693.1
Influenza A virus (A/New York/WC-LVD-14-037/2014(H1N1)) nucleocapsid protein (NP) gene, complete cds	Influenza A virus (A/New York/WC-LVD-14-037/2014(H1N1))	2649	2649	1	0	98.6	1541	CY189340.1				Influenza A virus (A/swine/Iowa/A02635704/2021(H3N2)) segment 5 nucleocapsid protein (NP) gene, complete cds	Influenza A virus	2693	2693	1	0	99.13	1497	OK173218.1
Influenza A virus (A/Louisiana/34/2013(H1N1)) segment 5 nucleocapsid protein (NP) gene, complete cds	Influenza A virus (A/Louisiana/34/2013(H1N1))	2649	2649	1	0	98.6	1497	KT274647.1				Influenza A virus (A/swine/Minnesota/A02245858/2020(H1N2)) segment 5 nucleocapsid protein (NP) gene, complete cds	Influenza A virus	2693	2693	1	0	99.13	1497	MZ460882.1
Influenza A virus (A/New York/WC-LVD-14-002/2014(H1N1)) nucleocapsid protein (NP) gene, complete cds	Influenza A virus (A/New York/WC-LVD-14-002/2014(H1N1))	2643	2643	1	0	98.53	1541	CY189060.1				Influenza A virus (A/swine/Iowa/A02636439/2022(H1N1)) segment 5 nucleocapsid protein (NP) gene, complete cds	Influenza A virus	2693	2693	1	0	99.13	1497	OP484147.1
Influenza A virus (A/New York/WC-LVD-13-008/2013(H1N1)) nucleocapsid protein (NP) gene, complete cds	Influenza A virus (A/New York/WC-LVD-13-008/2013(H1N1))	2643	2643	1	0	98.53	1541	CY188876.1				Influenza A virus (A/swine/Minnesota/A02245193/2019(H1N2)) segment 5 nucleocapsid protein (NP) gene, complete cds	Influenza A virus	2693	2693	1	0	99.13	1497	MN795191.1
Influenza A virus (A/New York/WC-LVD-14-038/2014(H1N1)) nucleocapsid protein (NP) gene, complete cds	Influenza A virus (A/New York/WC-LVD-14-038/2014(H1N1))	2643	2643	1	0	98.53	1541	CY189348.1				Influenza A virus (A/swine/South Dakota/A02245757/2020(H1N1)) segment 5 nucleocapsid protein (NP) gene, complete cds	Influenza A virus	2693	2693	1	0	99.13	1497	MW830912.1
Influenza A virus (A/New York/WC-LVD-14-045/2014(H1N1)) nucleocapsid protein (NP) gene, complete cds	Influenza A virus (A/New York/WC-LVD-14-045/2014(H1N1))	2643	2643	1	0	98.53	1541	CY189404.1				Influenza A virus (A/swine/Iowa/A02479174/2020(H1N1)) segment 5 nucleocapsid protein (NP) gene, complete cds	Influenza A virus	2693	2693	1	0	99.13	1497	MW000562.1
Influenza A virus (A/District Of Columbia/02/2014(H1N1)) segment 5 nucleocapsid protein (NP) gene, complete cds	Influenza A virus	2643	2643	1	0	98.53	1540	MT873970.1				Influenza A virus (A/swine/Iowa/A02478752/2019(H1N2)) segment 5 nucleocapsid protein (NP) gene, complete cds	Influenza A virus	2693	2693	1	0	99.13	1497	MT233699.1
Influenza A virus (A/Mexico/291402/2014(H1N1)) segment 5 nucleocapsid protein (NP) gene, complete cds	Influenza A virus (A/Mexico/291402/2014(H1N1))	2643	2643	1	0	98.53	1497	KR271592.1				Influenza A virus (A/swine/Minnesota/A02245661/2020(H3N2)) segment 5 nucleocapsid protein (NP) gene, complete cds	Influenza A virus	2693	2693	1	0	99.13	1497	MW309049.1
Influenza A virus (A/Viet nam/1545/2014(H1N1)) segment 5 nucleocapsid protein (NP) gene, complete cds	Influenza A virus	2643	2643	1	0	98.53	1497	MH828567.1				Influenza A virus (A/swine/Iowa/A02636490/2022(H3N2)) segment 5 nucleocapsid protein (NP) gene, complete cds	Influenza A virus	2687	2687	1	0	99.06	1497	OP484219.1
Influenza A virus (A/Mexico/119899/2014(H1N1)) segment 5 nucleocapsid protein (NP) gene, complete cds	Influenza A virus (A/Mexico/119899/2014(H1N1))	2643	2643	1	0	98.53	1497	KR271544.1				Influenza A virus (A/swine/South Dakota/A02524887/2020(H1N1)) segment 5 nucleocapsid protein (NP) gene, complete cds	Influenza A virus	2687	2687	1	0	99.06	1497	MZ003969.1
Influenza A virus (A/Bage/LACENRS-614/2013(H1N1)) segment 5 nucleocapsid protein (NP) gene, complete cds	Influenza A virus (A/Bage/LACENRS-614/2013(H1N1))	2643	2643	1	0	98.53	1565	KY925248.1				Influenza A virus (A/swine/Minnesota/A02245719/2020(H1N2)) segment 5 nucleocapsid protein (NP) gene, complete cds	Influenza A virus	2687	2687	1	0	99.06	1497	MW830798.1
Influenza A virus (A/Singapore/G2-22.1/2014(H1N1)) segment 5 nucleocapsid protein (NP) gene, complete cds	Influenza A virus	2643	2643	1	0	98.53	1565	MN382311.1				Influenza A virus (A/swine/Iowa/A02751532/2023(H3N2)) segment 5 nucleocapsid protein (NP) gene, complete cds	Influenza A virus	2687	2687	1	0	99.06	1497	OR472774.1
Influenza A virus (A/Taiwan/00026/2014(H1N1)) segment 5 nucleocapsid protein (NP) gene, complete cds	Influenza A virus	2643	2643	1	0	98.53	1497	MH328719.1				Influenza A virus (A/swine/Ohio/A02750648/2022(H3N2)) segment 5 nucleocapsid protein (NP) gene, complete cds	Influenza A virus	2687	2687	1	0	99.06	1497	OQ786566.1
Influenza A virus (A/swine/Illinois/A01490609/2014(H1N1)) segment 5 nucleocapsid protein (NP) gene, complete cds	Influenza A virus (A/swine/Illinois/A01490609/2014(H1N1))	2643	2643	1	0	98.53	1497	KP003962.1				Influenza A virus (A/swine/Iowa/A02478773/2019(H1N1)) segment 5 nucleocapsid protein (NP) gene, complete cds	Influenza A virus	2687	2687	1	0	99.06	1497	MT233747.1
Influenza A virus (A/Taiwan/01581/2014(H1N1)) segment 5 nucleocapsid protein (NP) gene, complete cds	Influenza A virus	2643	2643	1	0	98.53	1497	MH328785.1				Influenza A virus (A/swine/Iowa/A02479304/2020(H3N2)) segment 5 nucleocapsid protein (NP) gene, complete cds	Influenza A virus	2687	2687	1	0	99.06	1497	MW430496.1
Influenza A virus (A/Boston/YGA_01219/2013(H1N1)) nucleocapsid protein (NP) gene, complete cds	Influenza A virus (A/Boston/YGA_01219/2013(H1N1))	2643	2643	1	0	98.53	1541	CY167847.1				Influenza A virus (A/swine/Minnesota/A02712642/2023(H3N2)(H3N2)) segment 5 nucleocapsid protein (NP) gene, complete cds	Influenza A virus	2687	2687	1	0	99.06	1497	OR271339.1
Influenza A virus (A/Helsinki/473N/2014(H1N1)) segment 5 nucleocapsid protein (NP) gene, complete cds	Influenza A virus (A/Helsinki/473N/2014(H1N1))	2643	2643	1	0	98.53	1541	KM219234.1				Influenza A virus (A/swine/Iowa/A02479026/2020(H3N2)) segment 5 nucleocapsid protein (NP) gene, complete cds	Influenza A virus	2687	2687	1	0	99.06	1497	MT733902.1
Influenza A virus (A/Niigata/13NU004/2014(H1N1)) np gene for nucleoprotien, complete cds	Influenza A virus (A/Niigata/13NU004/2014(H1N1))	2643	2643	1	0	98.53	1515	LC033042.1				Influenza A virus (A/swine/Iowa/A02524550/2020(H1N1)) segment 5 nucleocapsid protein (NP) gene, complete cds	Influenza A virus	2687	2687	1	0	99.06	1497	MW830570.1
Influenza A virus (A/swine/Kansas/A01410327/2014(H1N1)) segment 5 nucleocapsid protein (NP) gene, complete cds	Influenza A virus (A/swine/Kansas/A01410327/2014(H1N1))	2643	2643	1	0	98.53	1497	KM975620.1				Influenza A virus (A/swine/Iowa/A02861253/2023(H3N2)) segment 5 nucleocapsid protein (NP) gene, complete cds	Influenza A virus	2687	2687	1	0	99.06	1497	OR685174.1
Influenza A virus (A/New York/WC-LVD-13-028/2013(H1N1)) nucleocapsid protein (NP) gene, complete cds	Influenza A virus (A/New York/WC-LVD-13-028/2013(H1N1))	2643	2643	1	0	98.53	1541	CY189036.1				Influenza A virus (A/swine/Iowa/A02636612/2022(H3N2)) segment 5 nucleocapsid protein (NP) gene, complete cds	Influenza A virus	2682	2682	1	0	99	1497	OQ534905.1
Influenza A virus (A/Kerala/RGCB140815/2014(H1N1)) segment 5 nucleocapsid protein (NP) gene, complete cds	Influenza A virus (A/Kerala/RGCB140815/2014(H1N1))	2643	2643	1	0	98.53	1497	KU922548.1				Influenza A virus (A/swine/Iowa/A02524565/2020(H1N2)) segment 5 nucleocapsid protein (NP) gene, complete cds	Influenza A virus	2682	2682	1	0	99	1497	MW830432.1
Influenza A virus (A/New York/WC-LVD-14-044/2014(H1N1)) nucleocapsid protein (NP) gene, complete cds	Influenza A virus (A/New York/WC-LVD-14-044/2014(H1N1))	2643	2643	1	0	98.53	1541	CY189396.1				Influenza A virus (A/swine/Illinois/F75061/2022(H3N2)) segment 5 nucleocapsid protein (NP) gene, complete cds	Influenza A virus	2682	2682	1	0	99	1497	OP434582.1
Influenza A virus (A/District Of Columbia/02/2014(H1N1)) clone 2014756069_280985_v1_5 segment 5 nucleocapsid protein (NP) gene, complete cds	Influenza A virus (A/District Of Columbia/02/2014(H1N1))	2643	2643	1	0	98.53	1497	KY116984.1				Influenza A virus (A/swine/Iowa/A02636299/2021(H3N2)) segment 5 nucleocapsid protein (NP) gene, complete cds	Influenza A virus	2682	2682	1	0	99	1497	ON506562.1
Influenza A virus (A/Florida/01/2014(H1N1)) segment 5 nucleocapsid protein (NP) gene, complete cds	Influenza A virus (A/Florida/01/2014(H1N1))	2643	2643	1	0	98.53	1497	KT274592.1				Influenza A virus (A/swine/Missouri/A02524505/2020(H3N2)) segment 5 nucleocapsid protein (NP) gene, complete cds	Influenza A virus	2682	2682	1	0	99	1497	MW579146.1
Influenza A virus (A/Singapore/G2-20.1/2014(H1N1)) segment 5 nucleocapsid protein (NP) gene, complete cds	Influenza A virus	2639	2639	1	0	98.4	1565	MN382323.1				Influenza A virus (A/swine/Iowa/A02861244/2023(H1N1)) segment 5 nucleocapsid protein (NP) gene, complete cds	Influenza A virus	2682	2682	1	0	99	1497	OR637803.1
Influenza A virus (A/Rosario do Sul/LACENRS-1832/2013(H1N1)) segment 5 nucleocapsid protein (NP) gene, complete cds	Influenza A virus (A/Rosario do Sul/LACENRS-1832/2013(H1N1))	2638	2638	1	0	98.46	1565	KY925054.1				Influenza A virus (A/swine/Iowa/A02524423/2020(H3N2)) segment 5 nucleocapsid protein (NP) gene, complete cds	Influenza A virus	2682	2682	1	0	99	1497	MW579111.1
Influenza A virus (A/swine/Illinois/A01493472/2014(H1N1)) segment 5 nucleocapsid protein (NP) gene, complete cds	Influenza A virus (A/swine/Illinois/A01493472/2014(H1N1))	2638	2638	1	0	98.46	1497	KP031600.1				Influenza A virus (A/swine/Ohio/OH20-23119/2020(H3N2)) segment 5 nucleocapsid protein (NP) gene, complete cds	Influenza A virus	2682	2682	1	0	99	1497	OQ695170.1
Influenza A virus (A/India/Pun151245/2015(H1N1)) segment 5 nucleocapsid protein (NP) gene, complete cds	Influenza A virus (A/India/Pun151245/2015(H1N1))	2638	2638	1	0	98.46	1497	KR052646.1				Influenza A virus (A/swine/Iowa/A02525314/2021(H1N1)) segment 5 nucleocapsid protein (NP) gene, complete cds	Influenza A virus	2682	2682	1	0	99	1497	MZ460834.1
Influenza A virus (A/Helsinki/338/2013(H1N1)) segment 5 nucleocapsid protein (NP) gene, complete cds	Influenza A virus (A/Helsinki/338/2013(H1N1))	2638	2638	1	0	98.46	1541	KF559521.1				Influenza A virus (A/swine/Iowa/A02478604/2019(H3N2)) segment 5 nucleocapsid protein (NP) gene, complete cds	Influenza A virus	2682	2682	1	0	99	1497	MT233579.1
Influenza A virus (A/New York/WC-LVD-14-046/2014(H1N1)) nucleocapsid protein (NP) gene, complete cds	Influenza A virus (A/New York/WC-LVD-14-046/2014(H1N1))	2638	2638	1	0	98.46	1541	CY189412.1				Influenza A virus (A/swine/Iowa/A02524683/2020(H3N2)) segment 5 nucleocapsid protein (NP) gene, complete cds	Influenza A virus	2682	2682	1	0	99	1497	MW830870.1
Influenza A virus (A/South Africa/A_South-Africa-PERCH_033_2013/2013(H1N1)) segment 5 nucleocapsid protein (NP) gene, complete cds	Influenza A virus	2638	2638	1	0	98.46	1497	PP601058.1				Influenza A virus (A/swine/Iowa/20TOSU2080/2020(H3N2)) segment 5 nucleocapsid protein (NP) gene, complete cds	Influenza A virus	2682	2682	1	0	99	1540	OP655083.1
Influenza A virus (A/Nicaragua/6388_04/2013(H1N1)) nucleocapsid protein (NP) gene, complete cds	Influenza A virus (A/Nicaragua/6388_04/2013(H1N1))	2638	2638	1	0	98.46	1541	CY188068.1				Influenza A virus (A/swine/Ohio/20TOSU3559/2020(H3N2)) segment 5 nucleocapsid protein (NP) gene, complete cds	Influenza A virus	2682	2682	1	0	99	1540	ON773853.1
Influenza A virus (A/swine/Minnesota/A01381276/2013(H1N1)) segment 5 nucleocapsid protein (NP) gene, complete cds	Influenza A virus (A/swine/Minnesota/A01381276/2013(H1N1))	2638	2638	1	0	98.46	1497	KM975625.1				Influenza A virus (A/swine/Iowa/A02478944/2019(H1N1)) segment 5 nucleocapsid protein (NP) gene, complete cds	Influenza A virus	2682	2682	1	0	99	1497	MT355254.1
Influenza A virus (A/Helsinki/720M/2014(H1N1)) segment 5 nucleocapsid protein (NP) gene, complete cds	Influenza A virus (A/Helsinki/720M/2014(H1N1))	2638	2638	1	0	98.46	1541	KM366666.1				Influenza A virus (A/swine/South Dakota/A02524453/2020(H1N1)) segment 5 nucleocapsid protein (NP) gene, complete cds	Influenza A virus	2682	2682	1	0	99	1497	MW308767.1
Influenza A virus (A/Santa Cruz do Sul/LACENRS-2672/2013(HxN1)) segment 5 nucleocapsid protein (NP) gene, complete cds	Influenza A virus (A/Santa Cruz do Sul/LACENRS-2672/2013(HxN1))	2638	2638	1	0	98.46	1565	KY925450.1				Influenza A virus (A/swine/Iowa/A02525189/2021(H1N2)) segment 5 nucleocapsid protein (NP) gene, complete cds	Influenza A virus	2682	2682	1	0	99	1497	MZ665318.1
Influenza A virus (A/Finland/30/2014(H1N1)) segment 5 nucleocapsid protein (NP) gene, complete cds	Influenza A virus (A/Finland/30/2014(H1N1))	2638	2638	1	0	98.46	1541	KM437717.1				Influenza A virus (A/swine/Ohio/A02479175/2020(H3N2)) segment 5 nucleocapsid protein (NP) gene, complete cds	Influenza A virus	2682	2682	1	0	99	1497	MW000634.1
Influenza A virus (A/Camaqua/LACENRS-3379/2013(H1N1)) segment 5 nucleocapsid protein (NP) gene, complete cds	Influenza A virus (A/Camaqua/LACENRS-3379/2013(H1N1))	2638	2638	1	0	98.46	1565	KY925074.1				Influenza A virus (A/swine/Iowa/20TOSU2408/2020(H3N2)) segment 5 nucleocapsid protein (NP) gene, complete cds	Influenza A virus	2682	2682	1	0	99	1540	ON773931.1
Influenza A virus (A/Rhode Island/09/2013(H1N1)) segment 5 nucleocapsid protein (NP) gene, complete cds	Influenza A virus (A/Rhode Island/09/2013(H1N1))	2638	2638	1	0	98.46	1497	KM409070.1				Influenza A virus (A/swine/Minnesota/A02524420/2020(H1N2)) segment 5 nucleocapsid protein (NP) gene, complete cds	Influenza A virus	2682	2682	1	0	99	1497	MW308725.1
Influenza A virus (A/Taiwan/00391/2014(H1N1)) segment 5 nucleocapsid protein (NP) gene, complete cds	Influenza A virus	2638	2638	1	0	98.46	1497	MH328742.1				Influenza A virus (A/swine/Minnesota/A02712162/2022(H1N2)) segment 5 nucleocapsid protein (NP) gene, complete cds	Influenza A virus	2682	2682	1	0	99	1497	PP109406.1
Influenza A virus (A/Delaware/39/2015(H1N1)) segment 5 nucleocapsid protein (NP) gene, complete cds	Influenza A virus (A/Delaware/39/2015(H1N1))	2638	2638	1	0	98.46	1497	KT836906.1				Influenza A virus (A/swine/Iowa/A02524591/2020(H3N2)) segment 5 nucleocapsid protein (NP) gene, complete cds	Influenza A virus	2682	2682	1	0	99	1497	MW830624.1
Influenza A virus (A/Helsinki/771N/2014(H1N1)) segment 5 nucleocapsid protein (NP) gene, complete cds	Influenza A virus (A/Helsinki/771N/2014(H1N1))	2638	2638	1	0	98.46	1541	KM219282.1				Influenza A virus (A/swine/Iowa/20TOSU2108/2020(H3N2)) segment 5 nucleocapsid protein (NP) gene, complete cds	Influenza A virus	2678	2678	1	0	98.93	1540	OP655055.1
Influenza A virus (A/Niigata/13F003/2014(H1N1)) np gene for nucleoprotien, complete cds	Influenza A virus (A/Niigata/13F003/2014(H1N1))	2638	2638	1	0	98.46	1556	LC033098.1				Influenza A virus (A/swine/Iowa/20TOSU2442/2020(H3N2)) segment 5 nucleocapsid protein (NP) gene, complete cds	Influenza A virus	2678	2678	1	0	98.93	1540	OP655101.1
Influenza A virus (A/Venancio Aires/LACENRS-1862/2013(H1N1)) segment 5 nucleocapsid protein (NP) gene, complete cds	Influenza A virus (A/Venancio Aires/LACENRS-1862/2013(H1N1))	2638	2638	1	0	98.46	1565	KY925672.1				Influenza A virus (A/swine/Iowa/20TOSU2181/2020(H3N2)) segment 5 nucleocapsid protein (NP) gene, complete cds	Influenza A virus	2678	2678	1	0	98.93	1540	OP655026.1
Influenza A virus (A/Nicaragua/6887_07/2013(H1N1)) nucleocapsid protein (NP) gene, complete cds	Influenza A virus (A/Nicaragua/6887_07/2013(H1N1))	2638	2638	1	0	98.46	1541	CY188076.1				Influenza A virus (A/swine/Iowa/20TOSU2379/2020(H3N2)) segment 5 nucleocapsid protein (NP) gene, complete cds	Influenza A virus	2678	2678	1	0	98.93	1540	OP654986.1
Influenza A virus (A/Helsinki/759N/2014(H1N1)) segment 5 nucleocapsid protein (NP) gene, complete cds	Influenza A virus (A/Helsinki/759N/2014(H1N1))	2638	2638	1	0	98.46	1541	KM219266.1				Influenza A virus (A/swine/Iowa/A02636008/2021(H1N1)) segment 5 nucleocapsid protein (NP) gene, complete cds	Influenza A virus	2676	2676	1	0	98.93	1497	OM320193.1
Influenza A virus (A/Singapore/DMS1316/2013(H1N1)) segment 5 nucleocapsid protein (NP) gene, complete cds	Influenza A virus (A/Singapore/DMS1316/2013(H1N1))	2638	2638	1	0	98.46	1497	KT181289.1				Influenza A virus (A/swine/Iowa/A02861504/2023(H3N2)) segment 5 nucleocapsid protein (NP) gene, complete cds	Influenza A virus	2676	2676	1	0	98.93	1497	OR769251.1
Influenza A virus (A/Canoas/LACENRS-1829/2013(H1N1)) segment 5 nucleocapsid protein (NP) gene, complete cds	Influenza A virus (A/Canoas/LACENRS-1829/2013(H1N1))	2638	2638	1	0	98.46	1565	KY925180.1				Influenza A virus (A/swine/Iowa/20TOSU2197/2020(H3N2)) segment 5 nucleocapsid protein (NP) gene, complete cds	Influenza A virus	2676	2676	1	0	98.93	1540	ON774475.1
Influenza A virus (A/Helsinki/548M/2014(H1N1)) segment 5 nucleocapsid protein (NP) gene, complete cds	Influenza A virus (A/Helsinki/548M/2014(H1N1))	2638	2638	1	0	98.46	1541	KM366658.1				Influenza A virus (A/swine/Iowa/20TOSU2126/2020(H3N2)) segment 5 nucleocapsid protein (NP) gene, complete cds	Influenza A virus	2676	2676	1	0	98.93	1540	ON774851.1
Influenza A virus (A/Niigata/13F311/2014(H1N1)) np gene for nucleoprotien, complete cds	Influenza A virus (A/Niigata/13F311/2014(H1N1))	2638	2638	1	0	98.46	1515	LC033082.1				Influenza A virus (A/swine/Minnesota/A02524797/2020(H3N2)) segment 5 nucleocapsid protein (NP) gene, complete cds	Influenza A virus	2676	2676	1	0	98.93	1497	MZ004040.1
Influenza A virus (A/New York/WC-LVD-13-020/2013(H1N1)) nucleocapsid protein (NP) gene, complete cds	Influenza A virus (A/New York/WC-LVD-13-020/2013(H1N1))	2638	2638	1	0	98.46	1541	CY188972.1				Influenza A virus (A/swine/Iowa/A02524571/2020(H1N1)) segment 5 nucleocapsid protein (NP) gene, complete cds	Influenza A virus	2676	2676	1	0	98.93	1497	MW830648.1
Influenza A virus (A/Helsinki/220M/2014(H1N1)) segment 5 nucleocapsid protein (NP) gene, complete cds	Influenza A virus (A/Helsinki/220M/2014(H1N1))	2638	2638	1	0	98.46	1541	KM219146.1				Influenza A virus (A/swine/Iowa/A02978451/2023(H3N2)) segment 5 nucleocapsid protein (NP) gene, complete cds	Influenza A virus	2676	2676	1	0	98.93	1497	PP109783.1
Influenza A virus (A/New York/WC-LVD-14-059/2014(H1N1)) nucleocapsid protein (NP) gene, complete cds	Influenza A virus (A/New York/WC-LVD-14-059/2014(H1N1))	2638	2638	1	0	98.46	1541	CY189508.1				Influenza A virus (A/swine/Ohio/OH19-28128/2019(H3N2)) segment 5 nucleocapsid protein (NP) gene, complete cds	Influenza A virus	2676	2676	1	0	98.93	1497	OQ588236.1
Influenza A virus (A/New York/WC-LVD-14-015/2014(H1N1)) nucleocapsid protein (NP) gene, complete cds	Influenza A virus (A/New York/WC-LVD-14-015/2014(H1N1))	2638	2638	1	0	98.46	1541	CY189164.1				Influenza A virus (A/swine/Ohio/OH20-10115/2020(H3N2)) segment 5 nucleocapsid protein (NP) gene, complete cds	Influenza A virus	2676	2676	1	0	98.93	1497	OQ695018.1
Influenza A virus (A/Thailand/SN11790/2012(H1N1)) segment 5 nucleocapsid protein (NP) gene, complete cds	Influenza A virus (A/Thailand/SN11790/2012(H1N1))	2638	2638	1	0	98.46	1497	KP637911.1				Influenza A virus (A/swine/Iowa/20TOSU2047/2020(mixed)) segment 5 nucleocapsid protein (NP) gene, complete cds	Influenza A virus	2676	2676	1	0	98.93	1540	ON774662.1
Influenza A virus (A/swine/Kansas/A01377310/2014(H1N1)) segment 5 nucleocapsid protein (NP) gene, complete cds	Influenza A virus (A/swine/Kansas/A01377310/2014(H1N1))	2634	2634	1	0	98.4	1497	KT734998.1				Influenza A virus (A/swine/Iowa/20TOSU2268/2020(H3N2)) segment 5 nucleocapsid protein (NP) gene, complete cds	Influenza A virus	2676	2676	1	0	98.93	1540	ON774310.1
Influenza A virus (A/swine/Nebraska/A01491300/2014(H1N1)) segment 5 nucleocapsid protein (NP) gene, complete cds	Influenza A virus (A/swine/Nebraska/A01491300/2014(H1N1))	2632	2632	1	0	98.4	1497	KP137868.1				Influenza A virus (A/swine/Iowa/A02525380/2021(H1N2)) segment 5 nucleocapsid protein (NP) gene, complete cds	Influenza A virus	2676	2676	1	0	98.93	1497	OK173176.1
Influenza A virus (A/Camaqua/LACENRS-3512/2013(H1N1)) segment 5 nucleocapsid protein (NP) gene, complete cds	Influenza A virus (A/Camaqua/LACENRS-3512/2013(H1N1))	2632	2632	1	0	98.4	1565	KY925728.1				Influenza A virus (A/swine/Indiana/20TOSU5763/2020(H3N2)) segment 5 nucleocapsid protein (NP) gene, complete cds	Influenza A virus	2676	2676	1	0	98.93	1540	ON773882.1
Influenza A virus (A/Singapore/SGH-G/2014(H1N1)) segment 5 nucleocapsid protein (NP) gene, complete cds	Influenza A virus	2632	2632	1	0	98.4	1556	MN400342.1				Influenza A virus (A/swine/Iowa/A02525042/2020(H3N2)) segment 5 nucleocapsid protein (NP) gene, complete cds	Influenza A virus	2676	2676	1	0	98.93	1497	MZ460780.1
Influenza A virus (A/Taiwan/01785/2015(H1N1)) segment 5 nucleocapsid protein (NP) gene, complete cds	Influenza A virus	2632	2632	1	0	98.4	1497	MH328794.1				Influenza A virus (A/swine/Iowa/A02635838/2021(H1N1)) segment 5 nucleocapsid protein (NP) gene, complete cds	Influenza A virus	2676	2676	1	0	98.93	1497	OL755629.1
Influenza A virus (A/Indiana/08/2015(H1N1)) clone 3000096343_266643_v1_5 segment 5 nucleocapsid protein (NP) gene, complete cds	Influenza A virus (A/Indiana/08/2015(H1N1))	2632	2632	1	0	98.4	1497	KX002289.1				Influenza A virus (A/swine/Iowa/A02524777/2020(H1N2)) segment 5 nucleocapsid protein (NP) gene, complete cds	Influenza A virus	2676	2676	1	0	98.93	1497	MW830690.1
Influenza A virus (A/Shanghai/Mix1/2014(H1N1)) segment 5 nucleocapsid protein (NP) gene, complete cds	Influenza A virus (A/Shanghai/Mix1/2014(H1N1))	2632	2632	1	0	98.4	1497	KP058493.1				Influenza A virus (A/swine/North Carolina/A02524576/2020(H3N2)) segment 5 nucleocapsid protein (NP) gene, complete cds	Influenza A virus	2676	2676	1	0	98.93	1497	MW830720.1
Influenza A virus (A/India/DRDE_GWL989/2015(H1N1)) segment 5 nucleocapsid protein (NP) gene, complete cds	Influenza A virus (A/India/DRDE_GWL989/2015(H1N1))	2632	2632	1	0	98.4	1497	KX078518.1				Influenza A virus (A/swine/Iowa/A02524768/2020(H3N2)) segment 5 nucleocapsid protein (NP) gene, complete cds	Influenza A virus	2676	2676	1	0	98.93	1497	MW830780.1
Influenza A virus (A/South Africa/A_South-Africa-PERCH_019_2013/2013(H1N1)) segment 5 nucleocapsid protein (NP) gene, complete cds	Influenza A virus	2632	2632	1	0	98.4	1497	PP601053.1				Influenza A virus (A/swine/Iowa/A02524739/2020(H1N1)) segment 5 nucleocapsid protein (NP) gene, complete cds	Influenza A virus	2676	2676	1	0	98.93	1497	MW830804.1
Influenza A virus (A/India/Kol-S4163/2015(H1N1)) segment 5 nucleocapsid protein (NP) gene, complete cds	Influenza A virus (A/India/Kol-S4163/2015(H1N1))	2632	2632	1	0	98.4	1497	KX789419.1				Influenza A virus (A/swine/Iowa/20TOSU2095/2020(H3N2)) segment 5 nucleocapsid protein (NP) gene, complete cds	Influenza A virus	2676	2676	1	0	98.93	1540	ON774681.1
Influenza A virus (A/swine/Ohio/A01432602/2013(H1N1)) segment 5 nucleocapsid protein (NP) gene, complete cds	Influenza A virus (A/swine/Ohio/A01432602/2013(H1N1))	2632	2632	1	0	98.4	1497	KT313515.1				Influenza A virus (A/swine/Iowa/A02862012/2023(H3N2)) segment 5 nucleocapsid protein (NP) gene, complete cds	Influenza A virus	2676	2676	1	0	98.93	1497	PP572571.1
Influenza A virus (A/Montana/05/2015(H1N1)) segment 5 nucleocapsid protein (NP) gene, complete cds	Influenza A virus (A/Montana/05/2015(H1N1))	2632	2632	1	0	98.4	1497	KT836649.1				Influenza A virus (A/swine/Iowa/A02978558/2023(H1N1)) segment 5 nucleocapsid protein (NP) gene, complete cds	Influenza A virus	2676	2676	1	0	98.93	1497	PP274820.1
Influenza A virus (A/Taiwan/01085/2015(H1N1)) segment 5 nucleocapsid protein (NP) gene, complete cds	Influenza A virus	2632	2632	1	0	98.4	1497	MH328776.1				Influenza A virus (A/swine/Iowa/A02524937/2020(H3N2)) segment 5 nucleocapsid protein (NP) gene, complete cds	Influenza A virus	2676	2676	1	0	98.93	1497	MZ460750.1
Influenza A virus (A/swine/Kansas/A01377299/2014(H1N1)) segment 5 nucleocapsid protein (NP) gene, complete cds	Influenza A virus (A/swine/Kansas/A01377299/2014(H1N1))	2632	2632	1	0	98.4	1497	KP137873.1				Influenza A virus (A/swine/Ohio/20TOSU3230/2020(H3N2)) segment 5 nucleocapsid protein (NP) gene, complete cds	Influenza A virus	2676	2676	1	0	98.93	1540	ON773887.1
Influenza A virus (A/India/DRDE_GWL672/2015(H1N1)) segment 5 nucleocapsid protein (NP) gene, complete cds	Influenza A virus (A/India/DRDE_GWL672/2015(H1N1))	2632	2632	1	0	98.4	1497	KX078502.1				Influenza A virus (A/swine/Iowa/20TOSU2301/2020(H3N2)) segment 5 nucleocapsid protein (NP) gene, complete cds	Influenza A virus	2676	2676	1	0	98.93	1540	ON774377.1
Influenza A virus (A/Taiwan/00341/2013(H1N1)) segment 5 nucleocapsid protein (NP) gene, complete cds	Influenza A virus	2632	2632	1	0	98.4	1497	MH328737.1				Influenza A virus (A/swine/Iowa/A02525315/2021(H1N1)) segment 5 nucleocapsid protein (NP) gene, complete cds	Influenza A virus	2676	2676	1	0	98.93	1497	MZ460900.1
Influenza A virus (A/North Carolina/04/2014(H1N1)) clone 2014754606_260258_v1_5 segment 5 nucleocapsid protein (NP) gene, complete cds	Influenza A virus (A/North Carolina/04/2014(H1N1))	2628	2628	1	0	98.33	1497	KU592828.1				Influenza A virus (A/swine/Ohio/A02525155/2021(H3N2)) segment 5 nucleocapsid protein (NP) gene, complete cds	Influenza A virus	2676	2676	1	0	98.93	1497	MZ665096.1
Influenza A virus (A/Singapore/G2-44.1/2014(H1N1)) segment 5 nucleocapsid protein (NP) gene, complete cds	Influenza A virus	2628	2628	1	0	98.33	1556	MN480510.1				Influenza A virus (A/swine/Iowa/A02248046/2021(H3N2)) segment 5 nucleocapsid protein (NP) gene, complete cds	Influenza A virus	2676	2676	1	0	98.93	1497	ON996210.1

## Sheet: BLAST hits NA
Description	Scientific Name	Max Score	Total Score	Query Cover	E value	Per. ident	Acc. Len	Accession				Description	Scientific Name	Max Score	Total Score	Query Cover	E value	Per. ident	Acc. Len	Accession
Influenza A virus (A/swine/Illinois/F1_49_12122/2022(H1N1)) segment 6 neuraminidase (NA) gene, complete cds	Influenza A virus	2604	2604	1	0	100	1410	PP995235.1				Influenza A virus (A/swine/Illinois/F2_10/2022(H1N1)) segment 6 neuraminidase (NA) gene, complete cds	Influenza A virus	2604	2604	1	0	100	1410	PP997493.1
Influenza A virus (A/swine/Illinois/F1_2_12522/2022(H1N1)) segment 6 neuraminidase (NA) gene, complete cds	Influenza A virus	2599	2599	1	0	99.93	1410	PP995253.1				Influenza A virus (A/swine/Illinois/F2_2/2022(H1N1)) segment 6 neuraminidase (NA) gene, complete cds	Influenza A virus	2599	2599	1	0	99.93	1410	PP995625.1
Influenza A virus (A/swine/Illinois/F1_45_12122/2022(H1N1)) segment 6 neuraminidase (NA) gene, complete cds	Influenza A virus	2599	2599	1	0	99.93	1410	PP995229.1				Influenza A virus (A/swine/Illinois/F2_22/2022(H1N1)) segment 6 neuraminidase (NA) gene, complete cds	Influenza A virus	2593	2593	1	0	99.86	1410	PQ008125.1
Influenza A virus (A/swine/Illinois/F1_3_12522/2022(H1N1)) segment 6 neuraminidase (NA) gene, complete cds	Influenza A virus	2593	2593	1	0	99.86	1410	PP995285.1				Influenza A virus (A/swine/Illinois/F2_7/2022(H1N1)) segment 6 neuraminidase (NA) gene, complete cds	Influenza A virus	2588	2588	1	0	99.79	1410	PP997621.1
Influenza A virus (A/swine/Illinois/F1_6_12522/2022(H1N1)) segment 6 neuraminidase (NA) gene, complete cds	Influenza A virus	2593	2593	1	0	99.86	1410	PP995275.1				Influenza A virus (A/swine/Minnesota/A02246459/2021(H1N1)) segment 6 neuraminidase (NA) gene, complete cds	Influenza A virus	2582	2582	1	0	99.72	1410	MZ892467.1
Influenza A virus (A/swine/Illinois/F1_45_12122/2022(H1N1)) segment 6 neuraminidase (NA) gene, complete cds	Influenza A virus	2588	2588	1	0	99.79	1410	PQ008113.1				Influenza A virus (A/swine/Illinois/F2_8/2022(H1N1)) segment 6 neuraminidase (NA) gene, complete cds	Influenza A virus	2582	2582	1	0	99.72	1410	PP997469.1
Influenza A virus (A/swine/Indiana/A02525081/2021(H1N1)) segment 6 neuraminidase (NA) gene, complete cds	Influenza A virus	2555	2555	1	0	99.36	1410	MW603034.1				Influenza A virus (A/swine/Iowa/A02525217/2021(H1N1)) segment 6 neuraminidase (NA) gene, complete cds	Influenza A virus	2577	2577	1	0	99.65	1410	MW811350.1
Influenza A virus (A/Finland/102/2014(H1N1)) segment 6 neuraminidase (NA) gene, complete cds	Influenza A virus (A/Finland/102/2014(H1N1))	2383	2383	1	0	97.16	1432	KM437636.1				Influenza A virus (A/swine/Iowa/A02636324/2021(H1N1)) segment 6 neuraminidase (NA) gene, complete cds	Influenza A virus	2571	2571	1	0	99.57	1410	OM504690.1
Influenza A virus (A/Illinois/NHRC414454/2013(H1N1)) segment 6 neuraminidase (NA) gene, complete cds	Influenza A virus (A/Illinois/NHRC414454/2013(H1N1))	2383	2383	1	0	97.16	1410	KJ538531.1				Influenza A virus (A/swine/Iowa/A02636114/2021(H1N1)) segment 6 neuraminidase (NA) gene, complete cds	Influenza A virus	2571	2571	1	0	99.57	1410	OK384262.1
Influenza A virus (A/New York/WC-LVD-13-006/2013(H1N1)) neuraminidase (NA) gene, complete cds	Influenza A virus (A/New York/WC-LVD-13-006/2013(H1N1))	2377	2377	1	0	97.09	1432	CY188859.1				Influenza A virus (A/swine/Iowa/A02524724/2020(H1N1)) segment 6 neuraminidase (NA) gene, complete cds	Influenza A virus	2571	2571	1	0	99.57	1410	MW221304.1
Influenza A virus (A/Helsinki/220N/2014(H1N1)) segment 6 neuraminidase (NA) gene, complete cds	Influenza A virus (A/Helsinki/220N/2014(H1N1))	2377	2377	1	0	97.09	1432	KM219153.1				Influenza A virus (A/swine/Iowa/A02636145/2021(H1N1)) segment 6 neuraminidase (NA) gene, complete cds	Influenza A virus	2566	2566	1	0	99.5	1410	OK625364.1
Influenza A virus (A/Arkansas/34/2013(H1N1)) segment 6 neuraminidase (NA) gene, complete cds	Influenza A virus (A/Arkansas/34/2013(H1N1))	2377	2377	1	0	97.09	1410	KT274348.1				Influenza A virus (A/swine/Iowa/A02479383/2020(H1N1)) segment 6 neuraminidase (NA) gene, complete cds	Influenza A virus	2566	2566	1	0	99.5	1410	MT644569.1
Influenza A virus (A/New York/WC-LVD-13-015/2013(H1N1)) neuraminidase (NA) gene, complete cds	Influenza A virus (A/New York/WC-LVD-13-015/2013(H1N1))	2377	2377	1	0	97.09	1432	CY188931.1				Influenza A virus (A/swine/Kentucky/A02636582/2021(H1N1)) segment 6 neuraminidase (NA) gene, complete cds	Influenza A virus	2566	2566	1	0	99.5	1410	ON306639.1
Influenza A virus (A/Helsinki/431M/2014(H1N1)) segment 6 neuraminidase (NA) gene, complete cds	Influenza A virus (A/Helsinki/431M/2014(H1N1))	2377	2377	1	0	97.09	1432	KM366617.1				Influenza A virus (A/swine/Iowa/A02636139/2021(H1N1)) segment 6 neuraminidase (NA) gene, complete cds	Influenza A virus	2566	2566	1	0	99.5	1410	OK625366.1
Influenza A virus (A/New York/WC-LVD-14-003/2014(H1N1)) neuraminidase (NA) gene, complete cds	Influenza A virus (A/New York/WC-LVD-14-003/2014(H1N1))	2377	2377	1	0	97.09	1434	CY189067.1				Influenza A virus (A/swine/Illinois/F2_5/2022(H1N1)) segment 6 neuraminidase (NA) gene, complete cds	Influenza A virus	2566	2566	1	0	99.5	1410	PP997474.1
Influenza A virus (A/Washington/07/2014(H1N1)) segment 6 neuraminidase (NA) gene, complete cds	Influenza A virus (A/Washington/07/2014(H1N1))	2372	2372	1	0	97.02	1410	KM409136.1				Influenza A virus (A/swine/Iowa/A02525356/2021(H1N1)) segment 6 neuraminidase (NA) gene, complete cds	Influenza A virus	2560	2560	1	0	99.43	1410	MZ091446.1
Influenza A virus (A/Helsinki/723M/2014(H1N1)) segment 6 neuraminidase (NA) gene, complete cds	Influenza A virus (A/Helsinki/723M/2014(H1N1))	2372	2372	1	0	97.02	1432	KM366673.1				Influenza A virus (A/swine/Iowa/A02635782/2021(H1N1)) segment 6 neuraminidase (NA) gene, complete cds	Influenza A virus	2560	2560	1	0	99.43	1410	MZ329164.1
Influenza A virus (A/New York/WC-LVD-14-017/2014(H1N1)) neuraminidase (NA) gene, complete cds	Influenza A virus (A/New York/WC-LVD-14-017/2014(H1N1))	2372	2372	1	0	97.02	1432	CY189179.1				Influenza A virus (A/swine/Iowa/A02524644/2020(H1N1)) segment 6 neuraminidase (NA) gene, complete cds	Influenza A virus	2560	2560	1	0	99.43	1410	MW127131.1
Influenza A virus (A/Hawaii/06/2014(H1N1)) segment 6 neuraminidase (NA) gene, complete cds	Influenza A virus (A/Hawaii/06/2014(H1N1))	2372	2372	1	0	97.02	1410	KT274649.1				Influenza A virus (A/swine/Iowa/A02636442/2022(H1N1)) segment 6 neuraminidase (NA) gene, complete cds	Influenza A virus	2560	2560	1	0	99.43	1410	OM935902.1
Influenza A virus (A/Helsinki/544N/2014(H1N1)) segment 6 neuraminidase (NA) gene, complete cds	Influenza A virus (A/Helsinki/544N/2014(H1N1))	2372	2372	1	0	97.02	1432	KM219249.1				Influenza A virus (A/swine/Iowa/A02524816/2020(H1N1)) segment 6 neuraminidase (NA) gene, complete cds	Influenza A virus	2556	2556	1	0	99.36	1410	MW290370.1
Influenza A virus (A/Helsinki/759M/2014(H1N1)) segment 6 neuraminidase (NA) gene, complete cds	Influenza A virus (A/Helsinki/759M/2014(H1N1))	2372	2372	1	0	97.02	1432	KM219257.1				Influenza A virus (A/swine/Iowa/A02524875/2020(H1N1)) segment 6 neuraminidase (NA) gene, complete cds	Influenza A virus	2555	2555	1	0	99.36	1410	MW338895.1
Influenza A virus (A/Mexico/200102/2014(H1N1)) segment 6 neuraminidase (NA) gene, complete cds	Influenza A virus (A/Mexico/200102/2014(H1N1))	2372	2372	1	0	97.02	1410	KR271569.1				Influenza A virus (A/swine/Iowa/A02524513/2020(H1N1)) segment 6 neuraminidase (NA) gene, complete cds	Influenza A virus	2555	2555	1	0	99.36	1410	MT932847.1
Influenza A virus (A/swine/Illinois/A01492501/2014(H1N1)) segment 6 neuraminidase (NA) gene, complete cds	Influenza A virus (A/swine/Illinois/A01492501/2014(H1N1))	2372	2372	1	0	97.02	1410	KJ528260.1				Influenza A virus (A/swine/Minnesota/A02525091/2021(H1N1)) segment 6 neuraminidase (NA) gene, complete cds	Influenza A virus	2555	2555	1	0	99.36	1410	MW603026.1
Influenza A virus (A/Nebraska/15/2013(H1N1)) segment 6 neuraminidase (NA) gene, complete cds	Influenza A virus (A/Nebraska/15/2013(H1N1))	2372	2372	1	0	97.02	1410	KM409326.1				Influenza A virus (A/swine/Iowa/A02750621/2022(H1N1)) segment 6 neuraminidase (NA) gene, complete cds	Influenza A virus	2555	2555	1	0	99.36	1410	ON891183.1
Influenza A virus (A/Helsinki/347M/2014(H1N1)) segment 6 neuraminidase (NA) gene, complete cds	Influenza A virus (A/Helsinki/347M/2014(H1N1))	2366	2366	1	0	96.95	1432	KM366593.1				Influenza A virus (A/swine/Iowa/A02524892/2020(H1N1)) segment 6 neuraminidase (NA) gene, complete cds	Influenza A virus	2555	2555	1	0	99.36	1410	MW338919.1
Influenza A virus (A/Finland/31/2012(H1N1)) segment 6 neuraminidase (NA) gene, complete cds	Influenza A virus (A/Finland/31/2012(H1N1))	2366	2366	1	0	96.95	1432	KM437724.1				Influenza A virus (A/swine/Iowa/A02525345/2021(H1N1)) segment 6 neuraminidase (NA) gene, complete cds	Influenza A virus	2555	2555	1	0	99.36	1410	MZ091450.1
Influenza A virus (A/Helsinki/289N/2014(H1N1)) segment 6 neuraminidase (NA) gene, complete cds	Influenza A virus (A/Helsinki/289N/2014(H1N1))	2366	2366	1	0	96.95	1432	KM219169.1				Influenza A virus (A/swine/Illinois/A02636452/2022(H1N1)) segment 6 neuraminidase (NA) gene, complete cds	Influenza A virus	2555	2555	1	0	99.36	1410	OM935900.1
Influenza A virus (A/Helsinki/946M/2014(H1N1)) segment 6 neuraminidase (NA) gene, complete cds	Influenza A virus (A/Helsinki/946M/2014(H1N1))	2366	2366	1	0	96.95	1432	KM366769.1				Influenza A virus (A/swine/Iowa/A02479141/2020(H1N1)) segment 6 neuraminidase (NA) gene, complete cds	Influenza A virus	2551	2551	1	0	99.29	1410	MT319786.1
Influenza A virus (A/Helsinki/383N/2014(H1N1)) segment 6 neuraminidase (NA) gene, complete cds	Influenza A virus (A/Helsinki/383N/2014(H1N1))	2366	2366	1	0	96.95	1432	KM219217.1				Influenza A virus (A/swine/Minnesota/A02248061/2021(H1N1)) segment 6 neuraminidase (NA) gene, complete cds	Influenza A virus	2549	2549	1	0	99.29	1410	MZ892443.1
Influenza A virus (A/New Mexico/12/2013(H1N1)) segment 6 neuraminidase (NA) gene, complete cds	Influenza A virus (A/New Mexico/12/2013(H1N1))	2366	2366	1	0	96.95	1410	KM408920.1				Influenza A virus (A/swine/Iowa/A02636439/2022(H1N1)) segment 6 neuraminidase (NA) gene, complete cds	Influenza A virus	2549	2549	1	0	99.29	1410	OM935924.1
Influenza A virus (A/Finland/37/2014(H1N1)) segment 6 neuraminidase (NA) gene, complete cds	Influenza A virus (A/Finland/37/2014(H1N1))	2366	2366	1	0	96.95	1432	KM437732.1				Influenza A virus (A/swine/Minnesota/A02245881/2021(H1N1)) segment 6 neuraminidase (NA) gene, complete cds	Influenza A virus	2549	2549	1	0	99.29	1410	MW661236.1
Influenza A virus (A/Colorado/05/2014(H1N1)) segment 6 neuraminidase (NA) gene, complete cds	Influenza A virus (A/Colorado/05/2014(H1N1))	2366	2366	1	0	96.95	1410	KT274609.1				Influenza A virus (A/swine/Iowa/A02478792/2019(H1N1)) segment 6 neuraminidase (NA) gene, complete cds	Influenza A virus	2549	2549	1	0	99.29	1410	MN732774.1
Influenza A virus (A/Helsinki/292M/2014(H1N1)) segment 6 neuraminidase (NA) gene, complete cds	Influenza A virus (A/Helsinki/292M/2014(H1N1))	2366	2366	1	0	96.95	1432	KM219177.1				Influenza A virus (A/swine/Minnesota/A02525348/2021(H1N1)) segment 6 neuraminidase (NA) gene, complete cds	Influenza A virus	2549	2549	1	0	99.29	1410	MZ091438.1
Influenza A virus (A/Parma/79/2014(H1N1)) segment 6 neuraminidase (NA) gene, complete cds	Influenza A virus (A/Parma/79/2014(H1N1))	2366	2366	1	0	96.95	1410	KU322374.1				Influenza A virus (A/swine/Iowa/A02636601/2022(H1N1)) segment 6 neuraminidase (NA) gene, complete cds	Influenza A virus	2549	2549	1	0	99.29	1410	ON361547.1
Influenza A virus (A/New York/WC-LVD-13-002/2013(H1N1)) neuraminidase (NA) gene, complete cds	Influenza A virus (A/New York/WC-LVD-13-002/2013(H1N1))	2366	2366	1	0	96.95	1432	CY188827.1				Influenza A virus (A/swine/Iowa/A02636462/2022(H1N1)) segment 6 neuraminidase (NA) gene, complete cds	Influenza A virus	2549	2549	1	0	99.29	1410	OM935938.1
Influenza A virus (A/Czech Republic/3/2014(H1N1)) segment 6 neuraminidase (NA) gene, complete cds	Influenza A virus (A/Czech Republic/3/2014(H1N1))	2366	2366	1	0	96.95	1422	KJ880888.1				Influenza A virus (A/swine/Indiana/A01812320_NA/2022(H1N1)) segment 6 neuraminidase (NA) gene, complete cds	Influenza A virus	2549	2549	1	0	99.29	1410	ON239321.1
Influenza A virus (A/Finland/43/2014(H1N1)) segment 6 neuraminidase (NA) gene, complete cds	Influenza A virus (A/Finland/43/2014(H1N1))	2366	2366	1	0	96.95	1432	KM437740.1				Influenza A virus (A/swine/Iowa/A02478821/2019(H1N1)) segment 6 neuraminidase (NA) gene, complete cds	Influenza A virus	2545	2545	1	0	99.22	1410	MN846568.1
Influenza A virus (A/Alaska/02/2014(H1N1)) segment 6 neuraminidase (NA) gene, complete cds	Influenza A virus (A/Alaska/02/2014(H1N1))	2366	2366	1	0	96.95	1410	KT274314.1				Influenza A virus (A/swine/Iowa/A02245280/2019(H1N1)) segment 6 neuraminidase (NA) gene, complete cds	Influenza A virus	2543	2543	1	0	99.22	1410	MN646187.1
Influenza A virus (A/Helsinki/220M/2014(H1N1)) segment 6 neuraminidase (NA) gene, complete cds	Influenza A virus (A/Helsinki/220M/2014(H1N1))	2366	2366	1	0	96.95	1432	KM219145.1				Influenza A virus (A/swine/Iowa/A02479343/2020(H1N1)) segment 6 neuraminidase (NA) gene, complete cds	Influenza A virus	2543	2543	1	0	99.22	1410	MT572857.1
Influenza A virus (A/Helsinki/741M/2014(H1N1)) segment 6 neuraminidase (NA) gene, complete cds	Influenza A virus (A/Helsinki/741M/2014(H1N1))	2361	2361	1	0	96.88	1432	KM366689.1				Influenza A virus (A/swine/Iowa/A01678628/2020(H1N1)) segment 6 neuraminidase (NA) gene, complete cds	Influenza A virus	2543	2543	1	0	99.22	1410	MT906646.1
Influenza A virus (A/Finland/68/2014(H1N1)) segment 6 neuraminidase (NA) gene, complete cds	Influenza A virus (A/Finland/68/2014(H1N1))	2361	2361	1	0	96.88	1432	KM437764.1				Influenza A virus (A/swine/Iowa/A02635719/2021(H1N1)) segment 6 neuraminidase (NA) gene, complete cds	Influenza A virus	2543	2543	1	0	99.22	1410	MZ305216.1
Influenza A virus (A/Helsinki/383M/2014(H1N1)) segment 6 neuraminidase (NA) gene, complete cds	Influenza A virus (A/Helsinki/383M/2014(H1N1))	2361	2361	1	0	96.88	1432	KM219209.1				Influenza A virus (A/swine/Minnesota/A02248053/2021(H1N1)) segment 6 neuraminidase (NA) gene, complete cds	Influenza A virus	2543	2543	1	0	99.22	1410	MZ892405.1
Influenza A virus (A/Helsinki/359M/2014(H1N1)) segment 6 neuraminidase (NA) gene, complete cds	Influenza A virus (A/Helsinki/359M/2014(H1N1))	2361	2361	1	0	96.88	1432	KM366601.1				Influenza A virus (A/swine/Nebraska/A02479186/2020(H1N1)) segment 6 neuraminidase (NA) gene, complete cds	Influenza A virus	2540	2540	1	0	99.15	1410	MT385370.1
Influenza A virus (A/Helsinki/770M/2014(H1N1)) segment 6 neuraminidase (NA) gene, complete cds	Influenza A virus (A/Helsinki/770M/2014(H1N1))	2361	2361	1	0	96.88	1432	KM366721.1				Influenza A virus (A/swine/Nebraska/A02524935/2020(H1N1)) segment 6 neuraminidase (NA) gene, complete cds	Influenza A virus	2538	2538	1	0	99.15	1410	MW430320.1
Influenza A virus (A/Helsinki/235M/2012(H1N1)) segment 6 neuraminidase (NA) gene, complete cds	Influenza A virus (A/Helsinki/235M/2012(H1N1))	2361	2361	1	0	96.88	1432	KM366561.1				Influenza A virus (A/swine/Minnesota/A02525371/2021(H1N1)) segment 6 neuraminidase (NA) gene, complete cds	Influenza A virus	2538	2538	1	0	99.15	1410	MZ156840.1
Influenza A virus (A/Thailand/CU-B9037/2014(H1N1)) segment 6 neuraminidase (NA) gene, complete cds	Influenza A virus (A/Thailand/CU-B9037/2014(H1N1))	2361	2361	1	0	96.88	1410	KX151248.1				Influenza A virus (A/swine/Iowa/A02478967/2020(H1N1)) segment 6 neuraminidase (NA) gene, complete cds	Influenza A virus	2538	2538	1	0	99.15	1410	MN999900.1
Influenza A virus (A/Helsinki/759N/2014(H1N1)) segment 6 neuraminidase (NA) gene, complete cds	Influenza A virus (A/Helsinki/759N/2014(H1N1))	2361	2361	1	0	96.88	1432	KM219265.1				Influenza A virus (A/swine/Iowa/A02245341/2019(H1N1)) segment 6 neuraminidase (NA) gene, complete cds	Influenza A virus	2538	2538	1	0	99.15	1410	MN857561.1
Influenza A virus (A/Helsinki/340M/2014(H1N1)) segment 6 neuraminidase (NA) gene, complete cds	Influenza A virus (A/Helsinki/340M/2014(H1N1))	2361	2361	1	0	96.88	1432	KM366585.1				Influenza A virus (A/swine/Iowa/A02478648/2019(H1N1)) segment 6 neuraminidase (NA) gene, complete cds	Influenza A virus	2538	2538	1	0	99.15	1410	MN517801.1
Influenza A virus (A/Helsinki/162M/2014(H1N1)) segment 6 neuraminidase (NA) gene, complete cds	Influenza A virus (A/Helsinki/162M/2014(H1N1))	2361	2361	1	0	96.88	1432	KM366537.1				Influenza A virus (A/swine/Minnesota/A02248067/2021(H1N1)) segment 6 neuraminidase (NA) gene, complete cds	Influenza A virus	2538	2538	1	0	99.15	1410	MZ892465.1
Influenza A virus (A/Helsinki/2429/2012(H1N1)) segment 6 neuraminidase (NA) gene, complete cds	Influenza A virus (A/Helsinki/2429/2012(H1N1))	2361	2361	1	0	96.88	1432	KM366569.1				Influenza A virus (A/swine/Nebraska/A02479212/2020(H1N1)) segment 6 neuraminidase (NA) gene, complete cds	Influenza A virus	2538	2538	1	0	99.15	1410	MT476685.1
Influenza A virus (A/Helsinki/544M/2014(H1N1)) segment 6 neuraminidase (NA) gene, complete cds	Influenza A virus (A/Helsinki/544M/2014(H1N1))	2361	2361	1	0	96.88	1432	KM219241.1				Influenza A virus (A/swine/Iowa/A02478870/2019(H1N1)) segment 6 neuraminidase (NA) gene, complete cds	Influenza A virus	2538	2538	1	0	99.15	1410	MN857597.1
Influenza A virus (A/North Carolina/22/2013(H1N1)) segment 6 neuraminidase (NA) gene, complete cds	Influenza A virus (A/North Carolina/22/2013(H1N1))	2361	2361	1	0	96.88	1410	KT274571.1				Influenza A virus (A/swine/Iowa/A02478965/2019(H1N1)) segment 6 neuraminidase (NA) gene, complete cds	Influenza A virus	2534	2534	1	0	99.08	1410	MN999914.1
Influenza A virus (A/Helsinki/473M/2014(H1N1)) segment 6 neuraminidase (NA) gene, complete cds	Influenza A virus (A/Helsinki/473M/2014(H1N1))	2361	2361	1	0	96.88	1432	KM219225.1				Influenza A virus (A/swine/South Dakota/A02524453/2020(H1N1)) segment 6 neuraminidase (NA) gene, complete cds	Influenza A virus	2534	2534	1	0	99.08	1410	MT772169.1
Influenza A virus (A/Helsinki/802M/2014(H1N1)) segment 6 neuraminidase (NA) gene, complete cds	Influenza A virus (A/Helsinki/802M/2014(H1N1))	2361	2361	1	0	96.88	1432	KM366729.1				Influenza A virus (A/swine/Iowa/A02478706/2019(H1N1)) segment 6 neuraminidase (NA) gene, complete cds	Influenza A virus	2532	2532	1	0	99.08	1410	MN630782.1
Influenza A virus (A/Milano/88/2014(H1N1)) segment 6 neuraminidase (NA) gene, complete cds	Influenza A virus (A/Milano/88/2014(H1N1))	2355	2355	1	0	96.81	1410	KU322059.1				Influenza A virus (A/swine/Minnesota/A02248037/2021(H1N1)) segment 6 neuraminidase (NA) gene, complete cds	Influenza A virus	2532	2532	1	0	99.08	1410	MZ666807.1
Influenza A virus (A/Helsinki/289M/2014(H1N1)) segment 6 neuraminidase (NA) gene, complete cds	Influenza A virus (A/Helsinki/289M/2014(H1N1))	2355	2355	1	0	96.81	1432	KM219161.1				Influenza A virus (A/swine/Iowa/A02635915/2021(H1N1)) segment 6 neuraminidase (NA) gene, complete cds	Influenza A virus	2532	2532	1	0	99.08	1410	MZ606852.1
Influenza A virus (A/Helsinki/736M/2014(H1N1)) segment 6 neuraminidase (NA) gene, complete cds	Influenza A virus (A/Helsinki/736M/2014(H1N1))	2355	2355	1	0	96.81	1432	KM366681.1				Influenza A virus (A/swine/Iowa/A02635955/2021(H1N1)) segment 6 neuraminidase (NA) gene, complete cds	Influenza A virus	2532	2532	1	0	99.08	1410	MZ748264.1
Influenza A virus (A/Oklahoma/03/2014(H1N1)) segment 6 neuraminidase (NA) gene, complete cds	Influenza A virus (A/Oklahoma/03/2014(H1N1))	2355	2355	1	0	96.81	1410	KM409114.1				Influenza A virus (A/swine/Iowa/A02478881/2019(H1N1)) segment 6 neuraminidase (NA) gene, complete cds	Influenza A virus	2532	2532	1	0	99.08	1410	MN857601.1
Influenza A virus (A/Helsinki/303M/2014(H1N1)) segment 6 neuraminidase (NA) gene, complete cds	Influenza A virus (A/Helsinki/303M/2014(H1N1))	2355	2355	1	0	96.81	1432	KM219193.1				Influenza A virus (A/swine/Iowa/A02635881/2021(H1N1)) segment 6 neuraminidase (NA) gene, complete cds	Influenza A virus	2532	2532	1	0	99.08	1410	MZ502622.1
Influenza A virus (A/Finland/80/2014(H1N1)) segment 6 neuraminidase (NA) gene, complete cds	Influenza A virus (A/Finland/80/2014(H1N1))	2355	2355	1	0	96.81	1432	KM437836.1				Influenza A virus (A/swine/Minnesota/A02635876/2021(H1N1)) segment 6 neuraminidase (NA) gene, complete cds	Influenza A virus	2532	2532	1	0	99.08	1410	MZ502600.1
Influenza A virus (A/Helsinki/809N/2014(H1N1)) segment 6 neuraminidase (NA) gene, complete cds	Influenza A virus (A/Helsinki/809N/2014(H1N1))	2355	2355	1	0	96.81	1432	KM366745.1				Influenza A virus (A/swine/Nebraska/A02635827/2021(H1N1)) segment 6 neuraminidase (NA) gene, complete cds	Influenza A virus	2532	2532	1	0	99.08	1410	MZ476799.1
Influenza A virus (A/North Carolina/10/2014(H1N1)) segment 6 neuraminidase (NA) gene, complete cds	Influenza A virus (A/North Carolina/10/2014(H1N1))	2355	2355	1	0	96.81	1410	KM409272.1				Influenza A virus (A/swine/Minnesota/A02479189/2020(H1N1)) segment 6 neuraminidase (NA) gene, complete cds	Influenza A virus	2532	2532	1	0	99.08	1410	MT385392.1
Influenza A virus (A/Finland/110/2014(H1N1)) segment 6 neuraminidase (NA) gene, complete cds	Influenza A virus (A/Finland/110/2014(H1N1))	2355	2355	1	0	96.81	1432	KM437652.1				Influenza A virus (A/swine/Minnesota/A02524803/2020(H1N1)) segment 6 neuraminidase (NA) gene, complete cds	Influenza A virus	2532	2532	1	0	99.08	1410	MW290424.1
Influenza A virus (A/Finland/75/2014(H1N1)) segment 6 neuraminidase (NA) gene, complete cds	Influenza A virus (A/Finland/75/2014(H1N1))	2355	2355	1	0	96.81	1432	KM437804.1				Influenza A virus (A/swine/Iowa/A02479055/2020(H1N1)) segment 6 neuraminidase (NA) gene, complete cds	Influenza A virus	2532	2532	1	0	99.08	1410	MT121042.1
Influenza A virus (A/Helsinki/846M/2014(H1N1)) segment 6 neuraminidase (NA) gene, complete cds	Influenza A virus (A/Helsinki/846M/2014(H1N1))	2350	2350	1	0	96.74	1432	KM366753.1				Influenza A virus (A/swine/Missouri/A02525065/2021(H1N1)) segment 6 neuraminidase (NA) gene, complete cds	Influenza A virus	2532	2532	1	0	99.08	1410	MW576965.1
Influenza A virus (A/Helsinki/1151/2014(H1N1)) segment 6 neuraminidase (NA) gene, complete cds	Influenza A virus (A/Helsinki/1151/2014(H1N1))	2350	2350	1	0	96.74	1432	KM366385.1				Influenza A virus (A/swine/South Dakota/A02524887/2020(H1N1)) segment 6 neuraminidase (NA) gene, complete cds	Influenza A virus	2532	2532	1	0	99.08	1410	MW338887.1
Influenza A virus (A/Montenegro/LACENRS-2312/2013(H1N1)) segment 6 neuraminidase (NA) gene, complete cds	Influenza A virus (A/Montenegro/LACENRS-2312/2013(H1N1))	2350	2350	1	0	96.74	1459	KY926131.1				Influenza A virus (A/swine/Iowa/A02635714/2020(H1N1)) segment 6 neuraminidase (NA) gene, complete cds	Influenza A virus	2532	2532	1	0	99.08	1410	MZ305192.1
Influenza A virus (A/Porto Alegre/LACENRS-1573/2013(H1N1)) segment 6 neuraminidase (NA) gene, complete cds	Influenza A virus (A/Porto Alegre/LACENRS-1573/2013(H1N1))	2350	2350	1	0	96.74	1459	KY925607.1				Influenza A virus (A/swine/Iowa/A02635823/2021(H1N1)) segment 6 neuraminidase (NA) gene, complete cds	Influenza A virus	2532	2532	1	0	99.08	1410	MZ476823.1
Influenza A virus (A/Helsinki/771M/2014(H1N1)) segment 6 neuraminidase (NA) gene, complete cds	Influenza A virus (A/Helsinki/771M/2014(H1N1))	2350	2350	1	0	96.74	1432	KM219273.1				Influenza A virus (A/swine/Iowa/A02525354/2021(H1N1)) segment 6 neuraminidase (NA) gene, complete cds	Influenza A virus	2532	2532	1	0	99.08	1410	MZ091432.1
Influenza A virus (A/Helsinki/394N/2014(H1N1)) segment 6 neuraminidase (NA) gene, complete cds	Influenza A virus (A/Helsinki/394N/2014(H1N1))	2350	2350	1	0	96.74	1432	KM366609.1				Influenza A virus (A/swine/Iowa/A02751113/2022(H1N1)) segment 6 neuraminidase (NA) gene, complete cds	Influenza A virus	2531	2531	0.99	0	99.08	1410	OP950980.1
Influenza A virus (A/Connecticut/02/2013(H1N1)) segment 6 neuraminidase (NA) gene, complete cds	Influenza A virus (A/Connecticut/02/2013(H1N1))	2350	2350	1	0	96.74	1410	KF648019.1				Influenza A virus (A/swine/Iowa/A02478647/2019(H1N1)) segment 6 neuraminidase (NA) gene, complete cds	Influenza A virus	2529	2529	1	0	99.01	1410	MN517781.1
Influenza A virus (A/India/P131845/2013(H1N1)) segment 6 neuraminidase (NA) gene, complete cds	Influenza A virus (A/India/P131845/2013(H1N1))	2344	2344	1	0	96.67	1410	KF280745.1				Influenza A virus (A/swine/South Dakota/A02245757/2020(H1N1)) segment 6 neuraminidase (NA) gene, complete cds	Influenza A virus	2527	2527	1	0	99.01	1410	MW240532.1
Influenza A virus (A/Santa Cruz do Sul/LACENRS-1560/2013(H1N1)) segment 6 neuraminidase (NA) gene, complete cds	Influenza A virus (A/Santa Cruz do Sul/LACENRS-1560/2013(H1N1))	2344	2344	1	0	96.67	1458	KY925408.1				Influenza A virus (A/swine/Iowa/A02636372/2022(H1N1)) segment 6 neuraminidase (NA) gene, complete cds	Influenza A virus	2527	2527	1	0	99.01	1410	OM865183.1
Influenza A virus (A/Connecticut/08/2013(H1N1)) segment 6 neuraminidase (NA) gene, complete cds	Influenza A virus (A/Connecticut/08/2013(H1N1))	2344	2344	1	0	96.67	1410	KM408986.1				Influenza A virus (A/swine/Iowa/A02524454/2020(H1N1)) segment 6 neuraminidase (NA) gene, complete cds	Influenza A virus	2527	2527	1	0	99.01	1410	MT772153.1
Influenza A virus (A/Georgia/NHRC417050/2013(H1N1)) segment 6 neuraminidase (NA) gene, complete cds	Influenza A virus (A/Georgia/NHRC417050/2013(H1N1))	2344	2344	1	0	96.67	1410	KJ635893.1				Influenza A virus (A/swine/Minnesota/A02635908/2021(H1N1)) segment 6 neuraminidase (NA) gene, complete cds	Influenza A virus	2527	2527	1	0	99.01	1410	MZ606810.1
Influenza A virus (A/Bage/LACENRS-614/2013(H1N1)) segment 6 neuraminidase (NA) gene, complete cds	Influenza A virus (A/Bage/LACENRS-614/2013(H1N1))	2344	2344	1	0	96.67	1458	KY925565.1				Influenza A virus (A/swine/Iowa/A02636385/2022(H1N1)) segment 6 neuraminidase (NA) gene, complete cds	Influenza A virus	2527	2527	1	0	99.01	1410	OM865161.1
Influenza A virus (A/Beijing/13-14/2013(H1N1)) segment 6 neuraminidase (NA) gene, complete cds	Influenza A virus (A/Beijing/13-14/2013(H1N1))	2344	2344	1	0	96.67	1410	KJ419936.1				Influenza A virus (A/swine/Minnesota/A02245585/2020(H1N1)) segment 6 neuraminidase (NA) gene, complete cds	Influenza A virus	2527	2527	1	0	99.01	1410	MT372547.1
Influenza A virus (A/SanMing/SWL139/2014(H1N1)) segment 6 neuraminidase (NA) gene, complete cds	Influenza A virus (A/SanMing/SWL139/2014(H1N1))	2344	2344	1	0	96.67	1410	KP019814.1				Influenza A virus (A/swine/Minnesota/A02245674/2020(H1N1)) segment 6 neuraminidase (NA) gene, complete cds	Influenza A virus	2527	2527	1	0	99.01	1410	MT780913.1
Influenza A virus (A/California/24/2013(H1N1)) segment 6 neuraminidase (NA) gene, complete cds	Influenza A virus (A/California/24/2013(H1N1))	2344	2344	1	0	96.67	1410	KF648165.1				Influenza A virus (A/swine/Minnesota/A02479051/2020(H1N1)) segment 6 neuraminidase (NA) gene, complete cds	Influenza A virus	2527	2527	1	0	99.01	1410	MT121022.1
Influenza A virus (A/Oklahoma/NHRC415745/2013(H1N1)) segment 6 neuraminidase (NA) gene, complete cds	Influenza A virus (A/Oklahoma/NHRC415745/2013(H1N1))	2344	2344	1	0	96.67	1410	KJ538499.1				Influenza A virus (A/swine/Iowa/A02635844/2021(H1N1)) segment 6 neuraminidase (NA) gene, complete cds	Influenza A virus	2527	2527	1	0	99.01	1410	MZ485415.1
Influenza A virus (A/Missouri/NHRC419710/2014(H1N1)) segment 6 neuraminidase (NA) gene, complete cds	Influenza A virus (A/Missouri/NHRC419710/2014(H1N1))	2344	2344	1	0	96.67	1410	KJ889273.1				Influenza A virus (A/swine/Iowa/A02525216/2021(H1N1)) segment 6 neuraminidase (NA) gene, complete cds	Influenza A virus	2527	2527	1	0	99.01	1410	MW811352.1
Influenza A virus (A/Louisiana/05/2013(H1N1)) segment 6 neuraminidase (NA) gene, complete cds	Influenza A virus (A/Louisiana/05/2013(H1N1))	2344	2344	1	0	96.67	1410	KF648159.1				Influenza A virus (A/swine/Iowa/A02525265/2021(H1N1)) segment 6 neuraminidase (NA) gene, complete cds	Influenza A virus	2527	2527	1	0	99.01	1410	MW887564.1
Influenza A virus (A/New York/WC-LVD-13-019/2013(H1N1)) neuraminidase (NA) gene, complete cds	Influenza A virus (A/New York/WC-LVD-13-019/2013(H1N1))	2344	2344	1	0	96.67	1434	CY188963.1				Influenza A virus (A/swine/Iowa/A02861244/2023(H1N1)) segment 6 neuraminidase (NA) gene, complete cds	Influenza A virus	2525	2525	0.99	0	99.01	1410	OQ836588.1
Influenza A virus (A/Montana/04/2014(H1N1)) segment 6 neuraminidase (NA) gene, complete cds	Influenza A virus (A/Montana/04/2014(H1N1))	2344	2344	1	0	96.67	1410	KM409275.1				Influenza A virus (A/swine/Nebraska/A02635830/2021(H1N1)) segment 6 neuraminidase (NA) gene, complete cds	Influenza A virus	2521	2521	1	0	98.94	1410	MZ485413.1
Influenza A virus (A/XiaMen/SWL316/2013(H1N1)) segment 6 neuraminidase (NA) gene, complete cds	Influenza A virus (A/XiaMen/SWL316/2013(H1N1))	2344	2344	1	0	96.67	1410	KP019802.1				Influenza A virus (A/swine/Iowa/A02636171/2021(H1N1)) segment 6 neuraminidase (NA) gene, complete cds	Influenza A virus	2521	2521	1	0	98.94	1410	OL331195.1
Influenza A virus (A/Georgia/05/2013(H1N1)) segment 6 neuraminidase (NA) gene, complete cds	Influenza A virus (A/Georgia/05/2013(H1N1))	2344	2344	1	0	96.67	1410	KM408947.1				Influenza A virus (A/swine/Iowa/A02479006/2020(H1N1)) segment 6 neuraminidase (NA) gene, complete cds	Influenza A virus	2521	2521	1	0	98.94	1410	MT052075.1
Influenza A virus (A/California/NHRC417065/2013(H1N1)) segment 6 neuraminidase (NA) gene, complete cds	Influenza A virus (A/California/NHRC417065/2013(H1N1))	2344	2344	1	0	96.67	1410	KJ635917.1				Influenza A virus (A/swine/Minnesota/A02248191/2021(H1N1)) segment 6 neuraminidase (NA) gene, complete cds	Influenza A virus	2521	2521	1	0	98.94	1410	OK384189.1
Influenza A virus (A/Arizona/11/2013(H1N1)) segment 6 neuraminidase (NA) gene, complete cds	Influenza A virus (A/Arizona/11/2013(H1N1))	2344	2344	1	0	96.67	1410	KT274466.1				Influenza A virus (A/swine/Minnesota/A02248192/2021(H1N1)) segment 6 neuraminidase (NA) gene, complete cds	Influenza A virus	2521	2521	1	0	98.94	1410	OK384177.1
Influenza A virus (A/California/NHRC414615/2013(H1N1)) segment 6 neuraminidase (NA) gene, complete cds	Influenza A virus (A/California/NHRC414615/2013(H1N1))	2344	2344	1	0	96.67	1410	KJ538507.1				Influenza A virus (A/swine/Iowa/A02636373/2022(H1N1)) segment 6 neuraminidase (NA) gene, complete cds	Influenza A virus	2521	2521	1	0	98.94	1410	OM865189.1
Influenza A virus (A/Missouri/06/2014(H1N1)) segment 6 neuraminidase (NA) gene, complete cds	Influenza A virus	2344	2344	1	0	96.67	1433	MT738495.1				Influenza A virus (A/swine/Iowa/A02635911/2021(H1N1)) segment 6 neuraminidase (NA) gene, complete cds	Influenza A virus	2521	2521	1	0	98.94	1410	MZ606812.1
Influenza A virus (A/Connecticut/02/2013(H1N1)) segment 6 neuraminidase (NA) gene, complete cds	Influenza A virus (A/Connecticut/02/2013(H1N1))	2342	2342	1	0	96.6	1410	KF648006.1				Influenza A virus (A/swine/Iowa/A02636360/2022(H1N1)) segment 6 neuraminidase (NA) gene, complete cds	Influenza A virus	2521	2521	1	0	98.94	1410	OM865187.1
Influenza A virus (A/Oregon/09/2013(H1N1)) segment 6 neuraminidase (NA) gene, complete cds	Influenza A virus (A/Oregon/09/2013(H1N1))	2342	2342	1	0	96.45	1410	KT274479.1				Influenza A virus (A/swine/Iowa/A02524610/2020(H1N1)) segment 6 neuraminidase (NA) gene, complete cds	Influenza A virus	2521	2521	1	0	98.94	1410	MW072858.1
Influenza A virus (A/Kenya/CDC-Nyeri/075/2014(H1N1)) segment 6 neuraminidase (NA) gene, complete cds	Influenza A virus	2338	2338	1	0	96.6	1410	OR874333.1				Influenza A virus (A/swine/Minnesota/A02711816/2022(H1N1)) segment 6 neuraminidase (NA) gene, complete cds	Influenza A virus	2521	2521	1	0	98.94	1410	ON705680.1
Influenza A virus (A/Gifu/DS4-549/2014(H1N1)) NA gene for neuraminidase, complete cds	Influenza A virus	2338	2338	1	0	96.6	1410	LC409142.1				Influenza A virus (A/swine/Nebraska/A02635872/2021(H1N1)) segment 6 neuraminidase (NA) gene, complete cds	Influenza A virus	2521	2521	1	0	98.94	1410	MZ502624.1
Influenza A virus (A/Porto Alegre/LACENRS-2380/2013(H1N1)) segment 6 neuraminidase (NA) gene, complete cds	Influenza A virus (A/Porto Alegre/LACENRS-2380/2013(H1N1))	2338	2338	1	0	96.6	1459	KY925516.1				Influenza A virus (A/swine/Iowa/A02636390/2022(H1N1)) segment 6 neuraminidase (NA) gene, complete cds	Influenza A virus	2521	2521	1	0	98.94	1410	OM865221.1
Influenza A virus (A/New York/06/2014(H1N1)) segment 6 neuraminidase (NA) gene, complete cds	Influenza A virus (A/New York/06/2014(H1N1))	2338	2338	1	0	96.6	1410	KT274456.1				Influenza A virus (A/swine/Iowa/A02635992/2021(H1N1)) segment 6 neuraminidase (NA) gene, complete cds	Influenza A virus	2521	2521	1	0	98.94	1410	OK047474.1
Influenza A virus (A/Florida/01/2014(H1N1)) segment 6 neuraminidase (NA) gene, complete cds	Influenza A virus (A/Florida/01/2014(H1N1))	2338	2338	1	0	96.6	1410	KT274599.1				Influenza A virus (A/swine/Minnesota/A02711873/2022(H1N1)) segment 6 neuraminidase (NA) gene, complete cds	Influenza A virus	2521	2521	1	0	98.94	1410	OP703706.1
Influenza A virus (A/Taiwan/03144/2013(H1N1)) segment 6 neuraminidase (NA) gene, complete cds	Influenza A virus	2338	2338	1	0	96.6	1410	MH328919.1				Influenza A virus (A/swine/Minnesota/A02245424/2020(H1N1)) segment 6 neuraminidase (NA) gene, complete cds	Influenza A virus	2521	2521	1	0	98.94	1410	MT318338.1
Influenza A virus (A/Santa Cruz do Sul/LACENRS-2672/2013(HxN1)) segment 6 neuraminidase (NA) gene, complete cds	Influenza A virus (A/Santa Cruz do Sul/LACENRS-2672/2013(HxN1))	2338	2338	1	0	96.6	1458	KY925112.1				Influenza A virus (A/swine/Iowa/A02479156/2020(H1N1)) segment 6 neuraminidase (NA) gene, complete cds	Influenza A virus	2518	2518	1	0	98.87	1410	MT319794.1
Influenza A virus (A/North Carolina/21/2013(H1N1)) segment 6 neuraminidase (NA) gene, complete cds	Influenza A virus (A/North Carolina/21/2013(H1N1))	2335	2335	1	0	96.52	1410	KT274597.1				Influenza A virus (A/swine/Iowa/A02636684/2022(H1N1)) segment 6 neuraminidase (NA) gene, complete cds	Influenza A virus	2516	2516	1	0	98.87	1410	ON722551.1

## Sheet: BLAST hits MP
Description Farm 1, pig 25	Scientific Name	Max Score	Total Score	Query Cover	E value	Per. ident	Acc. Len	Accession			Description Farm 2, pig 10	Scientific Name	Max Score	Total Score	Query Cover	E value	Per. ident	Acc. Len	Accession
Influenza A virus (A/swine/Illinois/F1_45_12122/2022(H1N1)) segment 7 matrix protein 2 (M2) and matrix protein 1 (M1) genes, complete cds	Influenza A virus	1814	1814	1	0	100	982	PP995230.1			Influenza A virus (A/swine/Iowa/A02432384/2019(H1N1)) segment 7 matrix protein 2 (M2) and matrix protein 1 (M1) genes, complete cds	Influenza A virus	1814	1814	1	0	100	982	MN384798.1
Influenza A virus (A/swine/Indiana/A02525081/2021(H1N1)) segment 7 matrix protein 2 (M2) and matrix protein 1 (M1) genes, complete cds	Influenza A virus	1797	1797	1	0	99.69	982	MZ665396.1			Influenza A virus (A/swine/Ohio/OH21-11221/2021(H1N2)) segment 7 matrix protein 2 (M2) and matrix protein 1 (M1) genes, complete cds	Influenza A virus	1808	1808	1	0	99.9	982	OQ737296.1
Influenza A virus (A/Washington/07/2014(H1N1)) segment 7 matrix protein 2 (M2) and matrix protein 1 (M1) genes, complete cds	Influenza A virus (A/Washington/07/2014(H1N1))	1725	1725	1	0	98.37	982	KM409137.1			Influenza A virus (A/swine/Illinois/A02478926/2019(H3N2)) segment 7 matrix protein 2 (M2) and matrix protein 1 (M1) genes, complete cds	Influenza A virus	1808	1808	1	0	99.9	982	MT269344.1
Influenza A virus (A/New York/WC-LVD-13-027/2013(H1N1)) matrix protein 2 (M2) and matrix protein 1 (M1) genes, complete cds	Influenza A virus (A/New York/WC-LVD-13-027/2013(H1N1))	1725	1725	1	0	98.37	999	CY189026.1			Influenza A virus (A/swine/Iowa/A02524639/2020(H3N2)) segment 7 matrix protein 2 (M2) and matrix protein 1 (M1) genes, complete cds	Influenza A virus	1808	1808	1	0	99.9	982	MW830907.1
Influenza A virus (A/New York/WC-LVD-13-006/2013(H1N1)) matrix protein 2 (M2) and matrix protein 1 (M1) genes, complete cds	Influenza A virus (A/New York/WC-LVD-13-006/2013(H1N1))	1725	1725	1	0	98.37	999	CY188858.1			Influenza A virus (A/swine/Minnesota/A02711696/2022(H3N2)) segment 7 matrix protein 2 (M2) and matrix protein 1 (M1) genes, complete cds	Influenza A virus	1808	1808	1	0	99.9	982	OQ786595.1
Influenza A virus (A/Helsinki/544N/2014(H1N1)) segment 7 matrix protein 2 (M2) and matrix protein 1 (M1) genes, complete cds	Influenza A virus (A/Helsinki/544N/2014(H1N1))	1725	1725	1	0	98.37	1002	KM219248.1			Influenza A virus (A/swine/Iowa/A02525380/2021(H1N2)) segment 7 matrix protein 2 (M2) and matrix protein 1 (M1) genes, complete cds	Influenza A virus	1808	1808	1	0	99.9	982	OK173177.1
Influenza A virus (A/swine/Denmark/2017_2271_1_1p1/2017(H1N1)) segment 7 matrix protein 2 (M2) gene, partial cds; and matrix protein 1 (M1) gene, complete cds	Influenza A virus	1724	1724	0.99	0	98.37	981	MT667185.1			Influenza A virus (A/swine/Iowa/A02635715/2021(H1N1)) segment 7 matrix protein 2 (M2) and matrix protein 1 (M1) genes, complete cds	Influenza A virus	1808	1808	1	0	99.9	982	OK173261.1
Influenza A virus (A/Hawaii/01/2014(H1N1)) segment 7 matrix protein 2 (M2) and matrix protein 1 (M1) genes, complete cds	Influenza A virus (A/Hawaii/01/2014(H1N1))	1720	1720	1	0	98.27	982	KM409156.1			Influenza A virus (A/swine/Minnesota/A02635978/2021(H1N2)) segment 7 matrix protein 2 (M2) and matrix protein 1 (M1) genes, complete cds	Influenza A virus	1808	1808	1	0	99.9	982	OM320097.1
Influenza A virus (A/Oregon/08/2013(H1N1)) segment 7 matrix protein 2 (M2) and matrix protein 1 (M1) genes, complete cds	Influenza A virus (A/Oregon/08/2013(H1N1))	1720	1720	1	0	98.27	982	KT274482.1			Influenza A virus (A/swine/Iowa/A02478655/2019(H1N2)) segment 7 matrix protein 2 (M2) and matrix protein 1 (M1) genes, complete cds	Influenza A virus	1808	1808	1	0	99.9	982	MT233876.1
Influenza A virus (A/Helsinki/1011/2013(H1N1)) segment 7 matrix protein 2 (M2) and matrix protein 1 (M1) genes, complete cds	Influenza A virus (A/Helsinki/1011/2013(H1N1))	1720	1720	1	0	98.27	1002	KF560247.1			Influenza A virus (A/swine/Iowa/A02524513/2020(H1N1)) segment 7 matrix protein 2 (M2) and matrix protein 1 (M1) genes, complete cds	Influenza A virus	1808	1808	1	0	99.9	982	MW579141.1
Influenza A virus (A/South Carolina/11/2013(H1N1)) segment 7 matrix protein 2 (M2) and matrix protein 1 (M1) genes, complete cds	Influenza A virus (A/South Carolina/11/2013(H1N1))	1720	1720	1	0	98.27	982	KT274260.1			Influenza A virus (A/swine/Iowa/A02478640/2019(H1N2)) segment 7 matrix protein 2 (M2) and matrix protein 1 (M1) genes, complete cds	Influenza A virus	1808	1808	1	0	99.9	982	MT233844.1
Influenza A virus (A/Helsinki/759M/2014(H1N1)) segment 7 matrix protein 2 (M2) and matrix protein 1 (M1) genes, complete cds	Influenza A virus (A/Helsinki/759M/2014(H1N1))	1720	1720	1	0	98.27	1002	KM219256.1			Influenza A virus (A/swine/Ohio/A02479175/2020(H3N2)) segment 7 matrix protein 2 (M2) and matrix protein 1 (M1) genes, complete cds	Influenza A virus	1808	1808	1	0	99.9	982	MW000635.1
Influenza A virus (A/New Mexico/12/2013(H1N1)) segment 7 matrix protein 2 (M2) and matrix protein 1 (M1) genes, complete cds	Influenza A virus (A/New Mexico/12/2013(H1N1))	1720	1720	1	0	98.27	982	KM408921.1			Influenza A virus (A/swine/North Carolina/A02636343/2021(H3N2)) segment 7 matrix protein 2 (M2) and matrix protein 1 (M1) genes, complete cds	Influenza A virus	1808	1808	1	0	99.9	982	ON996181.1
Influenza A virus (A/swine/Illinois/A01492501/2014(H1N1)) segment 7 matrix protein 2 (M2) and matrix protein 1 (M1) genes, complete cds	Influenza A virus (A/swine/Illinois/A01492501/2014(H1N1))	1720	1720	1	0	98.27	982	KJ528261.1			Influenza A virus (A/swine/Minnesota/A02245324/2019(H1N1)) segment 7 matrix protein 2 (M2) and matrix protein 1 (M1) genes, complete cds	Influenza A virus	1808	1808	1	0	99.9	982	MT269419.1
Influenza A virus (A/Helsinki/303N/2014(H1N1)) segment 7 matrix protein 2 (M2) and matrix protein 1 (M1) genes, complete cds	Influenza A virus (A/Helsinki/303N/2014(H1N1))	1720	1720	1	0	98.27	1002	KM219200.1			Influenza A virus (A/swine/Illinois/F2_8/2022(H1N1)) segment 7 matrix protein 2 (M2) and matrix protein 1 (M1) genes, complete cds	Influenza A virus	1808	1808	1	0	99.9	982	PP997468.1
Influenza A virus (A/Helsinki/359M/2014(H1N1)) segment 7 matrix protein 2 (M2) and matrix protein 1 (M1) genes, complete cds	Influenza A virus (A/Helsinki/359M/2014(H1N1))	1720	1720	1	0	98.27	1002	KM366600.1			Influenza A virus (A/swine/Iowa/A02479033/2020(H1N2)) segment 7 matrix protein 2 (M2) and matrix protein 1 (M1) genes, complete cds	Influenza A virus	1808	1808	1	0	99.9	982	MT860785.1
Influenza A virus (A/Alaska/02/2014(H1N1)) segment 7 matrix protein 2 (M2) and matrix protein 1 (M1) genes, complete cds	Influenza A virus (A/Alaska/02/2014(H1N1))	1720	1720	1	0	98.27	982	KT274335.1			Influenza A virus (A/swine/Iowa/A02478584/2019(H3N2)) segment 7 matrix protein 2 (M2) and matrix protein 1 (M1) genes, complete cds	Influenza A virus	1808	1808	1	0	99.9	982	MT233832.1
Influenza A virus (A/Helsinki/846M/2014(H1N1)) segment 7 matrix protein 2 (M2) and matrix protein 1 (M1) genes, complete cds	Influenza A virus (A/Helsinki/846M/2014(H1N1))	1720	1720	1	0	98.27	1002	KM366752.1			Influenza A virus (A/swine/Iowa/A02478928/2019(H1N2)) segment 7 matrix protein 2 (M2) and matrix protein 1 (M1) genes, complete cds	Influenza A virus	1808	1808	1	0	99.9	982	MT355237.1
Influenza A virus (A/New York/WC-LVD-13-002/2013(H1N1)) matrix protein 2 (M2) and matrix protein 1 (M1) genes, complete cds	Influenza A virus (A/New York/WC-LVD-13-002/2013(H1N1))	1720	1720	1	0	98.27	999	CY188826.1			Influenza A virus (A/swine/Iowa/A02525005/2020(H3N2)) segment 7 matrix protein 2 (M2) and matrix protein 1 (M1) genes, complete cds	Influenza A virus	1808	1808	1	0	99.9	982	MZ460799.1
Influenza A virus (A/Finland/43/2014(H1N1)) segment 7 matrix protein 2 (M2) and matrix protein 1 (M1) genes, complete cds	Influenza A virus (A/Finland/43/2014(H1N1))	1720	1720	1	0	98.27	1002	KM437739.1			Influenza A virus (A/swine/Iowa/A02635838/2021(H1N1)) segment 7 matrix protein 2 (M2) and matrix protein 1 (M1) genes, complete cds	Influenza A virus	1808	1808	1	0	99.9	982	OL755630.1
Influenza A virus (A/Kenya/CDC-Nakuru/010/2013(H1N1)) segment 7 matrix protein 2 (M2) and matrix protein 1 (M1) genes, complete cds	Influenza A virus	1720	1720	1	0	98.27	982	OR874574.1			Influenza A virus (A/swine/Iowa/A02525240/2021(H1N1)) segment 7 matrix protein 2 (M2) and matrix protein 1 (M1) genes, complete cds	Influenza A virus	1808	1808	1	0	99.9	982	MZ754261.1
Influenza A virus (A/Helsinki/759N/2014(H1N1)) segment 7 matrix protein 2 (M2) and matrix protein 1 (M1) genes, complete cds	Influenza A virus (A/Helsinki/759N/2014(H1N1))	1720	1720	1	0	98.27	1002	KM219264.1			Influenza A virus (A/swine/North Carolina/A02245294/2019(H3N2)) segment 7 matrix protein 2 (M2) and matrix protein 1 (M1) genes, complete cds	Influenza A virus	1808	1808	1	0	99.9	982	MT233826.1
Influenza A virus (A/Hawaii/06/2014(H1N1)) segment 7 matrix protein 2 (M2) and matrix protein 1 (M1) genes, complete cds	Influenza A virus (A/Hawaii/06/2014(H1N1))	1720	1720	1	0	98.27	982	KT274287.1			Influenza A virus (A/swine/Iowa/A02246905/2021(H1N1)) segment 7 matrix protein 2 (M2) and matrix protein 1 (M1) genes, complete cds	Influenza A virus	1808	1808	1	0	99.9	982	ON996175.1
Influenza A virus (A/Finland/75/2014(H1N1)) segment 7 matrix protein 2 (M2) and matrix protein 1 (M1) genes, complete cds	Influenza A virus (A/Finland/75/2014(H1N1))	1720	1720	1	0	98.27	1002	KM437803.1			Influenza A virus (A/swine/Missouri/A02525202/2021(H3N2)) segment 7 matrix protein 2 (M2) and matrix protein 1 (M1) genes, complete cds	Influenza A virus	1808	1808	1	0	99.9	982	MZ665313.1
Influenza A virus (A/New York/WC-LVD-14-003/2014(H1N1)) matrix protein 2 (M2) and matrix protein 1 (M1) genes, complete cds	Influenza A virus (A/New York/WC-LVD-14-003/2014(H1N1))	1720	1720	1	0	98.27	999	CY189066.1			Influenza A virus (A/swine/Iowa/A02525037/2021(H3N2)) segment 7 matrix protein 2 (M2) and matrix protein 1 (M1) genes, complete cds	Influenza A virus	1808	1808	1	0	99.9	982	OK173165.1
Influenza A virus (A/Parma/64/2014(H1N1)) segment 7 matrix protein 2 (M2) and matrix protein 1 (M1) genes, complete cds	Influenza A virus (A/Parma/64/2014(H1N1))	1720	1720	1	0	98.27	982	KU322419.1			Influenza A virus (A/swine/Iowa/A02524423/2020(H3N2)) segment 7 matrix protein 2 (M2) and matrix protein 1 (M1) genes, complete cds	Influenza A virus	1808	1808	1	0	99.9	982	MW579112.1
Influenza A virus (A/Arkansas/16/2013(H1N1)) segment 7 matrix protein 2 (M2) and matrix protein 1 (M1) genes, complete cds	Influenza A virus (A/Arkansas/16/2013(H1N1))	1720	1720	1	0	98.27	982	KT274381.1			Influenza A virus (A/swine/Minnesota/A02711872/2022(H1N2)) segment 7 matrix protein 2 (M2) and matrix protein 1 (M1) genes, complete cds	Influenza A virus	1808	1808	1	0	99.9	982	OR285022.1
Influenza A virus (A/Tennessee/01/2014(H1N1)) segment 7 matrix protein 2 (M2) and matrix protein 1 (M1) genes, complete cds	Influenza A virus (A/Tennessee/01/2014(H1N1))	1720	1720	1	0	98.27	982	KM409088.1			Influenza A virus (A/swine/Iowa/A02636361/2022(H1N1)(H1N1)) segment 7 matrix protein 2 (M2) and matrix protein 1 (M1) genes, complete cds	Influenza A virus	1808	1808	1	0	99.9	982	OR271703.1
Influenza A virus (A/Illinois/NHRC414454/2013(H1N1)) segment 7 matrix protein 2 (M2) and matrix protein 1 (M1) genes, complete cds	Influenza A virus (A/Illinois/NHRC414454/2013(H1N1))	1720	1720	1	0	98.27	982	KJ538532.1			Influenza A virus (A/swine/Illinois/A02478510/2019(H3N2)) segment 7 matrix protein 2 (M2) and matrix protein 1 (M1) genes, complete cds	Influenza A virus	1808	1808	1	0	99.9	982	MN531818.1
Influenza A virus (A/Kenya/CDC-Kakamega/064/2014(H1N1)) segment 7 matrix protein 2 (M2) and matrix protein 1 (M1) genes, complete cds	Influenza A virus	1720	1720	1	0	98.27	982	OR874547.1			Influenza A virus (A/swine/Iowa/A02524511/2020(H1N2)) segment 7 matrix protein 2 (M2) and matrix protein 1 (M1) genes, complete cds	Influenza A virus	1808	1808	1	0	99.9	982	MW579237.1
Influenza A virus (A/Helsinki/769M/2014(H1N1)) segment 7 matrix protein 2 (M2) and matrix protein 1 (M1) genes, complete cds	Influenza A virus (A/Helsinki/769M/2014(H1N1))	1720	1720	1	0	98.27	1002	KM366712.1			Influenza A virus (A/swine/Iowa/A02478553/2019(H3N2)) segment 7 matrix protein 2 (M2) and matrix protein 1 (M1) genes, complete cds	Influenza A virus	1808	1808	1	0	99.9	982	MN630459.1
Influenza A virus (A/Helsinki/162M/2014(H1N1)) segment 7 matrix protein 2 (M2) and matrix protein 1 (M1) genes, complete cds	Influenza A virus (A/Helsinki/162M/2014(H1N1))	1720	1720	1	0	98.27	1002	KM366536.1			Influenza A virus (A/swine/Illinois/F2_2/2022(H1N1)) segment 7 matrix protein 2 (M2) and matrix protein 1 (M1) genes, complete cds	Influenza A virus	1808	1808	1	0	99.9	982	PP995626.1
Influenza A virus (A/California/54/2013(H1N1)) segment 7 matrix protein 2 (M2) and matrix protein 1 (M1) genes, complete cds	Influenza A virus (A/California/54/2013(H1N1))	1720	1720	1	0	98.27	982	KT274605.1			Influenza A virus (A/swine/North Carolina/A02524576/2020(H3N2)) segment 7 matrix protein 2 (M2) and matrix protein 1 (M1) genes, complete cds	Influenza A virus	1808	1808	1	0	99.9	982	MW830721.1
Influenza A virus (A/Kenya/CDC-Nyeri/081/2015(H1N1)) segment 7 matrix protein 2 (M2) and matrix protein 1 (M1) genes, complete cds	Influenza A virus	1720	1720	1	0	98.27	982	OR874720.1			Influenza A virus (A/swine/Minnesota/A02524484/2020(H3N2)) segment 7 matrix protein 2 (M2) and matrix protein 1 (M1) genes, complete cds	Influenza A virus	1808	1808	1	0	99.9	982	MW579171.1
Influenza A virus (A/Czech Republic/3/2014(H1N1)) segment 7 matrix protein 2 (M2) gene, partial cds; and matrix protein 1 (M1) gene, complete cds	Influenza A virus (A/Czech Republic/3/2014(H1N1))	1718	1718	0.99	0	98.27	991	KJ880889.1			Influenza A virus (A/swine/Iowa/A02479174/2020(H1N1)) segment 7 matrix protein 2 (M2) and matrix protein 1 (M1) genes, complete cds	Influenza A virus	1808	1808	1	0	99.9	982	MW000563.1
Influenza A virus (A/Texas/96/2013(H1N1)) segment 7 matrix protein 2 (M2) and matrix protein 1 (M1) genes, complete cds	Influenza A virus (A/Texas/96/2013(H1N1))	1716	1716	1	0	98.17	982	KM409336.1			Influenza A virus (A/swine/Minnesota/A02525359/2021(H1N2)) segment 7 matrix protein 2 (M2) and matrix protein 1 (M1) genes, complete cds	Influenza A virus	1808	1808	1	0	99.9	982	OK173255.1
Influenza A virus (A/Nova Petropolis/LACENRS-1205/2013(H1N1)) segment 7 matrix protein 2 (M2) and matrix protein 1 (M1) genes, complete cds	Influenza A virus (A/Nova Petropolis/LACENRS-1205/2013(H1N1))	1714	1714	1	0	98.17	1027	KY926132.1			Influenza A virus (A/swine/Iowa/A02636384/2022(H3N2)) segment 7 matrix protein 2 (M2) and matrix protein 1 (M1) genes, complete cds	Influenza A virus	1808	1808	1	0	99.9	982	OR271781.1
Influenza A virus (A/Helsinki/861N/2014(H1N1)) segment 7 matrix protein 2 (M2) and matrix protein 1 (M1) genes, complete cds	Influenza A virus (A/Helsinki/861N/2014(H1N1))	1714	1714	1	0	98.17	1002	KM366760.1			Influenza A virus (A/swine/Iowa/A02636595/2022(H1N1)) segment 7 matrix protein 2 (M2) and matrix protein 1 (M1) genes, complete cds	Influenza A virus	1808	1808	1	0	99.9	982	OP912528.1
Influenza A virus (A/Kenya/CDC-Nakuru/047/2016(H1N1)) segment 7 matrix protein 2 (M2) and matrix protein 1 (M1) genes, complete cds	Influenza A virus	1714	1714	1	0	98.17	982	OR874616.1			Influenza A virus (A/swine/North Carolina/A02524920/2020(H1N2)) segment 7 matrix protein 2 (M2) and matrix protein 1 (M1) genes, complete cds	Influenza A virus	1808	1808	1	0	99.9	982	MZ004095.1
Influenza A virus (A/Houston/JMM_93/2012(H1N1)) matrix protein 2 (M2) and matrix protein 1 (M1) genes, complete cds	Influenza A virus (A/Houston/JMM_93/2012(H1N1))	1714	1714	1	0	98.17	999	CY182930.1			Influenza A virus (A/swine/Minnesota/A02711800/2022(H1N2)) segment 7 matrix protein 2 (M2) and matrix protein 1 (M1) genes, complete cds	Influenza A virus	1808	1808	1	0	99.9	982	OP912552.1
Influenza A virus (A/Singapore/G2-19.1/2014(H1N1)) segment 7 matrix protein 2 (M2) and matrix protein 1 (M1) genes, complete cds	Influenza A virus	1714	1714	1	0	98.17	1027	MN384225.1			Influenza A virus (A/swine/Iowa/A02525042/2020(H3N2)) segment 7 matrix protein 2 (M2) and matrix protein 1 (M1) genes, complete cds	Influenza A virus	1808	1808	1	0	99.9	982	MZ460781.1
Influenza A virus (A/New York/WC-LVD-14-044/2014(H1N1)) matrix protein 2 (M2) and matrix protein 1 (M1) genes, complete cds	Influenza A virus (A/New York/WC-LVD-14-044/2014(H1N1))	1714	1714	1	0	98.17	1003	CY189394.1			Influenza A virus (A/swine/Iowa/A02524591/2020(H3N2)) segment 7 matrix protein 2 (M2) and matrix protein 1 (M1) genes, complete cds	Influenza A virus	1808	1808	1	0	99.9	982	MW830625.1
Influenza A virus (A/swine/Argentina/CIP112-C59.P/2014(H1N1)) segment 7 matrix protein 2 (M2) and matrix protein 1 (M1) genes, complete cds	Influenza A virus (A/swine/Argentina/CIP112-C59.P/2014(H1N1))	1714	1714	1	0	98.17	987	KT873325.1			Influenza A virus (A/swine/Iowa/G47670/2023(H3N2)) segment 7 matrix protein 2 (M2) and matrix protein 1 (M1) genes, complete cds	Influenza A virus	1803	1803	1	0	99.8	982	OR464129.1
Influenza A virus (A/Mexico/631812/2013(H1N1)) segment 7 matrix protein 2 (M2) and matrix protein 1 (M1) genes, complete cds	Influenza A virus (A/Mexico/631812/2013(H1N1))	1714	1714	1	0	98.17	982	KR271610.1			Influenza A virus (A/swine/Ohio/A02636456/2022(H3N2)) segment 7 matrix protein 2 (M2) and matrix protein 1 (M1) genes, complete cds	Influenza A virus	1803	1803	1	0	99.8	982	OP484196.1
Influenza A virus (A/Nicaragua/5035_05/2013(H1N1)) matrix protein 2 (M2) and matrix protein 1 (M1) genes, complete cds	Influenza A virus (A/Nicaragua/5035_05/2013(H1N1))	1714	1714	1	0	98.17	1003	CY188514.1			Influenza A virus (A/swine/Minnesota/A02712756/2023(H3N2)) segment 7 matrix protein 2 (M2) and matrix protein 1 (M1) genes, complete cds	Influenza A virus	1803	1803	1	0	99.8	982	PQ368868.1
Influenza A virus (A/India/DRDE_GWL989/2015(H1N1)) segment 7 matrix protein 2 (M2) and matrix protein 1 (M1) genes, complete cds	Influenza A virus (A/India/DRDE_GWL989/2015(H1N1))	1714	1714	1	0	98.17	982	KX078520.1			Influenza A virus (A/swine/Illinois/F2_27/2022(H1N1)) segment 7 matrix protein 2 (M2) and matrix protein 1 (M1) genes, complete cds	Influenza A virus	1803	1803	1	0	99.8	982	PP997600.1
Influenza A virus (A/Helsinki/715/2013(H1N1)) segment 7 matrix protein 2 (M2) and matrix protein 1 (M1) genes, complete cds	Influenza A virus (A/Helsinki/715/2013(H1N1))	1714	1714	1	0	98.17	1002	KF559975.1			Influenza A virus (A/swine/Ohio/OH20-25753/2020(H3N2)) segment 7 matrix protein 2 (M2) and matrix protein 1 (M1) genes, complete cds	Influenza A virus	1803	1803	1	0	99.8	982	OQ695308.1
Influenza A virus (A/New York/WC-LVD-14-034/2014(H1N1)) matrix protein 2 (M2) and matrix protein 1 (M1) genes, complete cds	Influenza A virus (A/New York/WC-LVD-14-034/2014(H1N1))	1714	1714	1	0	98.17	1003	CY189314.1			Influenza A virus (A/swine/North Carolina/A02524478/2020(H3N2)) segment 7 matrix protein 2 (M2) and matrix protein 1 (M1) genes, complete cds	Influenza A virus	1803	1803	1	0	99.8	982	MW579165.1
Influenza A virus (A/Porto Alegre/LACENRS-1573/2013(H1N1)) segment 7 matrix protein 2 (M2) and matrix protein 1 (M1) genes, complete cds	Influenza A virus (A/Porto Alegre/LACENRS-1573/2013(H1N1))	1714	1714	1	0	98.17	1027	KY926072.1			Influenza A virus (A/swine/North Carolina/A02711812/2022(H3N2)) segment 7 matrix protein 2 (M2) and matrix protein 1 (M1) genes, complete cds	Influenza A virus	1803	1803	1	0	99.8	982	OQ786316.1
Influenza A virus (A/Santiago/p20d0/2013(H1N1)) segment 7 matrix protein 2 (M2) and matrix protein 1 (M1) genes, complete cds	Influenza A virus (A/Santiago/p20d0/2013(H1N1))	1714	1714	1	0	98.17	1003	KJ943035.1			Influenza A virus (A/swine/Iowa/A02524493/2020(H1N2)) segment 7 matrix protein 2 (M2) and matrix protein 1 (M1) genes, complete cds	Influenza A virus	1803	1803	1	0	99.8	982	MW579153.1
Influenza A virus (A/swine/North Carolina/A01476086/2014(H1N1)) segment 7 matrix protein 2 (M2) and matrix protein 1 (M1) genes, complete cds	Influenza A virus (A/swine/North Carolina/A01476086/2014(H1N1))	1714	1714	1	0	98.17	982	KM402851.1			Influenza A virus (A/swine/North Carolina/A02525074/2021(H1N1)) segment 7 matrix protein 2 (M2) and matrix protein 1 (M1) genes, complete cds	Influenza A virus	1803	1803	1	0	99.8	982	MZ665211.1
Influenza A virus (A/Illinois/02/2014(H1N1)) segment 7 matrix protein 2 (M2) and matrix protein 1 (M1) genes, complete cds	Influenza A virus (A/Illinois/02/2014(H1N1))	1714	1714	1	0	98.17	982	KM409225.1			Influenza A virus (A/swine/Iowa/A02524447/2020(H3N2)) segment 7 matrix protein 2 (M2) and matrix protein 1 (M1) genes, complete cds	Influenza A virus	1803	1803	1	0	99.8	982	MW308990.1
Influenza A virus (A/Dhaka/850/2013(H1N1)) segment 7 matrix protein 2 (M2) and matrix protein 1 (M1) genes, complete cds	Influenza A virus (A/Dhaka/850/2013(H1N1))	1714	1714	1	0	98.17	991	KY094980.1			Influenza A virus (A/swine/Iowa/A02636629/2022(H1N1)) segment 7 matrix protein 2 (M2) and matrix protein 1 (M1) genes, complete cds	Influenza A virus	1803	1803	1	0	99.8	982	OQ534988.1
Influenza A virus (A/Connecticut/Flu113/2013(H1N1)) segment 7 matrix protein 2 (M2) and matrix protein 1 (M1) genes, complete cds	Influenza A virus (A/Connecticut/Flu113/2013(H1N1))	1714	1714	1	0	98.17	1027	KM654967.2			Influenza A virus (A/swine/Minnesota/A02525324/2021(H1N1)) segment 7 matrix protein 2 (M2) and matrix protein 1 (M1) genes, complete cds	Influenza A virus	1803	1803	1	0	99.8	982	MZ754308.1
Influenza A virus (A/Helsinki/1973/2012(H1N1)) segment 7 matrix protein 2 (M2) and matrix protein 1 (M1) genes, complete cds	Influenza A virus (A/Helsinki/1973/2012(H1N1))	1714	1714	1	0	98.17	1002	KF560287.1			Influenza A virus (A/swine/Ohio/OH20-24338/2020(H3N2)) segment 7 matrix protein 2 (M2) and matrix protein 1 (M1) genes, complete cds	Influenza A virus	1803	1803	1	0	99.8	982	OQ695212.1
Influenza A virus (A/Helsinki/473M/2014(H1N1)) segment 7 matrix protein 2 (M2) and matrix protein 1 (M1) genes, complete cds	Influenza A virus (A/Helsinki/473M/2014(H1N1))	1714	1714	1	0	98.17	1002	KM219224.1			Influenza A virus (A/swine/California/A01104142/2020(H3N2)) segment 7 matrix protein 2 (M2) and matrix protein 1 (M1) genes, complete cds	Influenza A virus	1803	1803	1	0	99.8	982	MW082009.1
Influenza A virus (A/Oman/SQUH-81/2013(H1N1)) segment 7 matrix protein 2 (M2) and matrix protein 1 (M1) genes, complete cds	Influenza A virus (A/Oman/SQUH-81/2013(H1N1))	1714	1714	1	0	98.17	1027	KM213374.1			Influenza A virus (A/swine/Indiana/A02636294/2021(H1N2)) segment 7 matrix protein 2 (M2) and matrix protein 1 (M1) genes, complete cds	Influenza A virus	1803	1803	1	0	99.8	982	ON506432.1
Influenza A virus (A/Boston/YGA_00037/2013(H1N1)) matrix protein 2 (M2) and matrix protein 1 (M1) genes, complete cds	Influenza A virus (A/Boston/YGA_00037/2013(H1N1))	1714	1714	1	0	98.17	1003	CY168096.1			Influenza A virus (A/swine/Iowa/A02635765/2021(H1N2)) segment 7 matrix protein 2 (M2) and matrix protein 1 (M1) genes, complete cds	Influenza A virus	1803	1803	1	0	99.8	982	OK173093.1
Influenza A virus (A/Delaware/09/2013(H1N1)) segment 7 matrix protein 2 (M2) and matrix protein 1 (M1) genes, complete cds	Influenza A virus (A/Delaware/09/2013(H1N1))	1714	1714	1	0	98.17	982	KF648123.1			Influenza A virus (A/swine/Iowa/A02861900/2023(H3N2)) segment 7 matrix protein 2 (M2) and matrix protein 1 (M1) genes, complete cds	Influenza A virus	1803	1803	1	0	99.8	982	PP577275.1
Influenza A virus (A/Finland/87/2014(H1N1)) segment 7 matrix protein 2 (M2) and matrix protein 1 (M1) genes, complete cds	Influenza A virus (A/Finland/87/2014(H1N1))	1714	1714	1	0	98.17	1002	KM437851.1			Influenza A virus (A/swine/Ohio/A02751034/2022(H1N2)) segment 7 matrix protein 2 (M2) and matrix protein 1 (M1) genes, complete cds	Influenza A virus	1803	1803	1	0	99.8	982	OR285246.1
Influenza A virus (A/Viet nam/1582/2014(H1N1)) segment 7 matrix protein 2 (M2) and matrix protein 1 (M1) genes, complete cds	Influenza A virus	1714	1714	1	0	98.17	982	MH828548.1			Influenza A virus (A/swine/Minnesota/A02245679/2020(H1N2)) segment 7 matrix protein 2 (M2) and matrix protein 1 (M1) genes, complete cds	Influenza A virus	1803	1803	1	0	99.8	982	MW430610.1
Influenza A virus (A/Helsinki/771M/2014(H1N1)) segment 7 matrix protein 2 (M2) and matrix protein 1 (M1) genes, complete cds	Influenza A virus (A/Helsinki/771M/2014(H1N1))	1714	1714	1	0	98.17	1002	KM219272.1			Influenza A virus (A/swine/Ohio/20TOSU3559/2020(H3N2)) segment 7 matrix protein 2 (M2) and matrix protein 1 (M1) genes, complete cds	Influenza A virus	1803	1803	1	0	99.8	1002	ON773856.1
Influenza A virus (A/Missouri/06/2014(H1N1)) segment 7 matrix protein 2 (M2) and matrix protein 1 (M1) genes, complete cds	Influenza A virus	1714	1714	1	0	98.17	1002	MT738497.1			Influenza A virus (A/swine/Minnesota/A02245858/2020(H1N2)) segment 7 matrix protein 2 (M2) and matrix protein 1 (M1) genes, complete cds	Influenza A virus	1803	1803	1	0	99.8	982	MZ460883.1
Influenza A virus (A/Boston/YGA_01217/2013(H1N1)) matrix protein 2 (M2) and matrix protein 1 (M1) genes, complete cds	Influenza A virus (A/Boston/YGA_01217/2013(H1N1))	1714	1714	1	0	98.17	1003	CY170080.1			Influenza A virus (A/swine/North Carolina/A02636346/2021(H1N2)) segment 7 matrix protein 2 (M2) and matrix protein 1 (M1) genes, complete cds	Influenza A virus	1803	1803	1	0	99.8	982	ON996193.1
Influenza A virus (A/Milano/53/2013(H1N1)) segment 7 matrix protein 2 (M2) and matrix protein 1 (M1) genes, complete cds	Influenza A virus (A/Milano/53/2013(H1N1))	1714	1714	1	0	98.17	982	KU322095.1			Influenza A virus (A/swine/Minnesota/A02635889/2021(H1N1)) segment 7 matrix protein 2 (M2) and matrix protein 1 (M1) genes, complete cds	Influenza A virus	1803	1803	1	0	99.8	982	OL755755.1
Influenza A virus (A/Helsinki/720M/2014(H1N1)) segment 7 matrix protein 2 (M2) and matrix protein 1 (M1) genes, complete cds	Influenza A virus (A/Helsinki/720M/2014(H1N1))	1714	1714	1	0	98.17	1002	KM366664.1			Influenza A virus (A/swine/North Carolina/A02525286/2021(H1N2)) segment 7 matrix protein 2 (M2) and matrix protein 1 (M1) genes, complete cds	Influenza A virus	1803	1803	1	0	99.8	982	MZ754231.1
Influenza A virus (A/swine/Mexico/10126158/2013(H1N1)) segment 7 matrix protein 2 (M2) and matrix protein 1 (M1) genes, complete cds	Influenza A virus	1714	1714	1	0	98.17	1003	MH061530.1			Influenza A virus (A/swine/Minnesota/A02246999/2021(H1N2)) segment 7 matrix protein 2 (M2) and matrix protein 1 (M1) genes, complete cds	Influenza A virus	1803	1803	1	0	99.8	982	ON506532.1
Influenza A virus (A/North Carolina/03/2013(H1N1)) segment 7 matrix protein 2 (M2) and matrix protein 1 (M1) genes, complete cds	Influenza A virus (A/North Carolina/03/2013(H1N1))	1714	1714	1	0	98.17	982	KF647911.1			Influenza A virus (A/swine/Indiana/A02479428/2020(H3N2)) segment 7 matrix protein 2 (M2) and matrix protein 1 (M1) genes, complete cds	Influenza A virus	1803	1803	1	0	99.8	982	MW308942.1
Influenza A virus (A/swine/Indiana/A01260802/2015(H1N1)) segment 7 matrix protein 2 (M2) and matrix protein 1 (M1) genes, complete cds	Influenza A virus (A/swine/Indiana/A01260802/2015(H1N1))	1714	1714	1	0	98.17	983	KR052694.1			Influenza A virus (A/swine/Iowa/A02524939/2020(H1N1)) segment 7 matrix protein 2 (M2) and matrix protein 1 (M1) genes, complete cds	Influenza A virus	1803	1803	1	0	99.8	982	MZ460763.1
Influenza A virus (A/swine/Ohio/A01432602/2013(H1N1)) segment 7 matrix protein 2 (M2) and matrix protein 1 (M1) genes, complete cds	Influenza A virus (A/swine/Ohio/A01432602/2013(H1N1))	1714	1714	1	0	98.17	982	KC871056.1			Influenza A virus (A/swine/Iowa/A02636573/2022(H1N1)) segment 7 matrix protein 2 (M2) and matrix protein 1 (M1) genes, complete cds	Influenza A virus	1803	1803	1	0	99.8	982	OP912646.1
Influenza A virus (A/Finland/68/2014(H1N1)) segment 7 matrix protein 2 (M2) and matrix protein 1 (M1) genes, complete cds	Influenza A virus (A/Finland/68/2014(H1N1))	1714	1714	1	0	98.17	1002	KM437763.1			Influenza A virus (A/swine/Iowa/C39563/2022(H3N2)) segment 7 matrix protein 2 (M2) and matrix protein 1 (M1) genes, complete cds	Influenza A virus	1803	1803	1	0	99.8	982	ON995052.1
Influenza A virus (A/Finland/102/2014(H1N1)) segment 7 matrix protein 2 (M2) and matrix protein 1 (M1) genes, complete cds	Influenza A virus (A/Finland/102/2014(H1N1))	1714	1714	1	0	98.17	1002	KM437635.1			Influenza A virus (A/swine/North Carolina/A02525308/2021(H1N1)) segment 7 matrix protein 2 (M2) and matrix protein 1 (M1) genes, complete cds	Influenza A virus	1803	1803	1	0	99.8	982	MZ754171.1
Influenza A virus (A/Helsinki/340M/2014(H1N1)) segment 7 matrix protein 2 (M2) and matrix protein 1 (M1) genes, complete cds	Influenza A virus (A/Helsinki/340M/2014(H1N1))	1714	1714	1	0	98.17	1002	KM366584.1			Influenza A virus (A/swine/Iowa/A02635910/2021(H1N2)) segment 7 matrix protein 2 (M2) and matrix protein 1 (M1) genes, complete cds	Influenza A virus	1803	1803	1	0	99.8	982	OL755696.1
Influenza A virus (A/Helsinki/219N/2014(H1N1)) segment 7 matrix protein 2 (M2) and matrix protein 1 (M1) genes, complete cds	Influenza A virus (A/Helsinki/219N/2014(H1N1))	1714	1714	1	0	98.17	1002	KM219136.1			Influenza A virus (A/swine/Iowa/A02636132/2021(H3N2)) segment 7 matrix protein 2 (M2) and matrix protein 1 (M1) genes, complete cds	Influenza A virus	1803	1803	1	0	99.8	982	OM921455.1
Influenza A virus (A/swine/Argentina/CIP112-C59-B6/2014(H1N1)) segment 7 matrix protein 2 (M2) and matrix protein 1 (M1) genes, complete cds	Influenza A virus (A/swine/Argentina/CIP112-C59-B6/2014(H1N1))	1714	1714	1	0	98.17	986	KR863460.1			Influenza A virus (A/swine/North Carolina/A02525225/2021(H1N2)) segment 7 matrix protein 2 (M2) and matrix protein 1 (M1) genes, complete cds	Influenza A virus	1803	1803	1	0	99.8	982	MZ665067.1
Influenza A virus (A/Czech Republic/196/2013(H1N1)) segment 7 matrix protein 2 (M2) gene, partial cds; and matrix protein 1 (M1) gene, complete cds	Influenza A virus (A/Czech Republic/196/2013(H1N1))	1712	1712	0.99	0	98.17	991	KF791404.1			Influenza A virus (A/swine/Minnesota/A02711799/2022(H3N2)) segment 7 matrix protein 2 (M2) and matrix protein 1 (M1) genes, complete cds	Influenza A virus	1803	1803	1	0	99.8	982	OP912634.1
Influenza A virus (A/Oregon/09/2013(H1N1)) segment 7 matrix protein 2 (M2) and matrix protein 1 (M1) genes, complete cds	Influenza A virus (A/Oregon/09/2013(H1N1))	1711	1711	1	0	97.96	982	KT274487.1			Influenza A virus (A/swine/North Carolina/A02711808/2022(H1N2)) segment 7 matrix protein 2 (M2) and matrix protein 1 (M1) genes, complete cds	Influenza A virus	1803	1803	1	0	99.8	982	OQ786525.1
Influenza A virus (A/California/NHRC411682/2013(H1N1)) segment 7 matrix protein 2 (M2) and matrix protein 1 (M1) genes, complete cds	Influenza A virus (A/California/NHRC411682/2013(H1N1))	1711	1711	1	0	98.07	982	KJ538516.1			Influenza A virus (A/swine/North Carolina/A02524972/2020(H1N1)) segment 7 matrix protein 2 (M2) and matrix protein 1 (M1) genes, complete cds	Influenza A virus	1803	1803	1	0	99.8	982	MZ665217.1
Influenza A virus (A/Kenya/CDC-Kakamega/061/2014(H1N1)) segment 7 matrix protein 2 (M2) and matrix protein 1 (M1) genes, complete cds	Influenza A virus	1709	1709	1	0	98.07	982	OR874544.1			Influenza A virus (A/swine/Iowa/A02751062/2022(H1N1)) segment 7 matrix protein 2 (M2) and matrix protein 1 (M1) genes, complete cds	Influenza A virus	1803	1803	1	0	99.8	982	OR285142.1
Influenza A virus (A/New York/WC-LVD-13-024/2013(H1N1)) matrix protein 2 (M2) and matrix protein 1 (M1) genes, complete cds	Influenza A virus (A/New York/WC-LVD-13-024/2013(H1N1))	1709	1709	1	0	98.07	1003	CY189002.1			Influenza A virus (A/swine/Minnesota/A02861255/2023(H3N2)) segment 7 matrix protein 2 (M2) and matrix protein 1 (M1) genes, complete cds	Influenza A virus	1803	1803	1	0	99.8	982	OR685185.1
Influenza A virus (A/Oklahoma/03/2014(H1N1)) segment 7 matrix protein 2 (M2) and matrix protein 1 (M1) genes, complete cds	Influenza A virus (A/Oklahoma/03/2014(H1N1))	1709	1709	1	0	98.07	982	KM409115.1			Influenza A virus (A/swine/North Carolina/A02524949/2020(H1N2)) segment 7 matrix protein 2 (M2) and matrix protein 1 (M1) genes, complete cds	Influenza A virus	1803	1803	1	0	99.8	982	MZ460769.1
Influenza A virus (A/Mexico/199741/2013(H1N1)) segment 7 matrix protein 2 (M2) and matrix protein 1 (M1) genes, complete cds	Influenza A virus (A/Mexico/199741/2013(H1N1))	1709	1709	1	0	98.07	982	KR271554.1			Influenza A virus (A/swine/Iowa/A02750626/2022(H3N2)) segment 7 matrix protein 2 (M2) and matrix protein 1 (M1) genes, complete cds	Influenza A virus	1803	1803	1	0	99.8	982	OQ786476.1
Influenza A virus (A/California/3907/2013(H1N1)) matrix protein 2 (M2) and matrix protein 1 (M1) genes, complete cds	Influenza A virus (A/California/3907/2013(H1N1))	1709	1709	1	0	98.07	982	CY189827.1			Influenza A virus (A/swine/Iowa/A02635880/2021(H1N2)) segment 7 matrix protein 2 (M2) and matrix protein 1 (M1) genes, complete cds	Influenza A virus	1803	1803	1	0	99.8	982	OL755785.1
Influenza A virus (A/New York/WC-LVD-14-026/2014(H1N1)) matrix protein 2 (M2) and matrix protein 1 (M1) genes, complete cds	Influenza A virus (A/New York/WC-LVD-14-026/2014(H1N1))	1709	1709	1	0	98.07	1003	CY189250.1			Influenza A virus (A/swine/Iowa/A02636490/2022(H3N2)) segment 7 matrix protein 2 (M2) and matrix protein 1 (M1) genes, complete cds	Influenza A virus	1803	1803	1	0	99.8	982	OP484220.1
Influenza A virus (A/Czech Republic/191/2013(H1N1)) segment 7 matrix protein 2 (M2) gene, partial cds; and matrix protein 1 (M1) gene, complete cds	Influenza A virus (A/Czech Republic/191/2013(H1N1))	1709	1709	0.99	0	98.06	991	KF791476.1			Influenza A virus (A/swine/Iowa/A02710700/2022(H3N2)) segment 7 matrix protein 2 (M2) and matrix protein 1 (M1) genes, complete cds	Influenza A virus	1803	1803	1	0	99.8	982	OQ786377.1
Influenza A virus (A/New York/WC-LVD-14-008/2014(H1N1)) matrix protein 2 (M2) and matrix protein 1 (M1) genes, complete cds	Influenza A virus (A/New York/WC-LVD-14-008/2014(H1N1))	1709	1709	1	0	98.07	1003	CY189106.1			Influenza A virus (A/swine/Iowa/A02861611/2023(H3N2)) segment 7 matrix protein 2 (M2) and matrix protein 1 (M1) genes, complete cds	Influenza A virus	1803	1803	1	0	99.8	982	OR784874.1
Influenza A virus (A/Viet nam/1542/2014(H1N1)) segment 7 matrix protein 2 (M2) and matrix protein 1 (M1) genes, complete cds	Influenza A virus	1709	1709	1	0	98.07	982	MH828546.1			Influenza A virus (A/swine/Minnesota/A02635874/2021(H3N2)) segment 7 matrix protein 2 (M2) and matrix protein 1 (M1) genes, complete cds	Influenza A virus	1803	1803	1	0	99.8	982	OL755820.1
Influenza A virus (A/New York/WC-LVD-14-062/2014(H1N1)) matrix protein 2 (M2) and matrix protein 1 (M1) genes, complete cds	Influenza A virus (A/New York/WC-LVD-14-062/2014(H1N1))	1709	1709	1	0	98.07	1003	CY189522.1			Influenza A virus (A/swine/Iowa/A02636374/2022(H1N2)) segment 7 matrix protein 2 (M2) and matrix protein 1 (M1) genes, complete cds	Influenza A virus	1803	1803	1	0	99.8	982	OR271829.1
Influenza A virus (A/Kenya/001/2015(H1N1)) segment 7 matrix protein 2 (M2) and matrix protein 1 (M1) genes, complete cds	Influenza A virus (A/Kenya/001/2015(H1N1))	1709	1709	1	0	98.07	1027	KX223766.1			Influenza A virus (A/swine/South Dakota/A02525141/2021(H3N2)) segment 7 matrix protein 2 (M2) and matrix protein 1 (M1) genes, complete cds	Influenza A virus	1803	1803	1	0	99.8	982	MZ665193.1
Influenza A virus (A/Camaqua/LACENRS-3512/2013(H1N1)) segment 7 matrix protein 2 (M2) and matrix protein 1 (M1) genes, complete cds	Influenza A virus (A/Camaqua/LACENRS-3512/2013(H1N1))	1709	1709	1	0	98.07	1027	KY925234.1			Influenza A virus (A/swine/Iowa/22TOSU3957/2022(H3N2)) segment 7 matrix protein 2 (M2) and matrix protein 1 (M1) genes, complete cds	Influenza A virus	1803	1803	1	0	99.8	1002	OQ722815.1
Influenza A virus (A/West Virginia/25/2015(H1N1)) segment 7 matrix protein 2 (M2) and matrix protein 1 (M1) genes, complete cds	Influenza A virus (A/West Virginia/25/2015(H1N1))	1709	1709	1	0	98.07	1002	KU589365.1			Influenza A virus (A/swine/Iowa/A02635812/2021(H3N2)) segment 7 matrix protein 2 (M2) and matrix protein 1 (M1) genes, complete cds	Influenza A virus	1803	1803	1	0	99.8	982	OL755926.1
Influenza A virus (A/Helsinki/1260/2013(H1N1)) segment 7 matrix protein 2 (M2) and matrix protein 1 (M1) genes, complete cds	Influenza A virus (A/Helsinki/1260/2013(H1N1))	1709	1709	1	0	98.07	1002	KM366424.1			Influenza A virus (A/swine/Pennsylvania/A02524956/2020(H3N2)) segment 7 matrix protein 2 (M2) and matrix protein 1 (M1) genes, complete cds	Influenza A virus	1803	1803	1	0	99.8	982	MZ665205.1
Influenza A virus (A/New York/WC-LVD-14-011/2014(H1N1)) matrix protein 2 (M2) and matrix protein 1 (M1) genes, complete cds	Influenza A virus (A/New York/WC-LVD-14-011/2014(H1N1))	1709	1709	1	0	98.07	1003	CY189130.1			Influenza A virus (A/swine/Iowa/A02479429/2020(H3N2)) segment 7 matrix protein 2 (M2) and matrix protein 1 (M1) genes, complete cds	Influenza A virus	1803	1803	1	0	99.8	982	MW308828.1
Influenza A virus (A/swine/Arkansas/D0386/2013(H1N1)) matrix protein 2 (M2) and matrix protein 1 (M1) genes, complete cds	Influenza A virus (A/swine/Arkansas/D0386/2013(H1N1))	1709	1709	1	0	98.07	1003	CY194606.1			Influenza A virus (A/swine/Iowa/A02636682/2022(H1N1)) segment 7 matrix protein 2 (M2) and matrix protein 1 (M1) genes, complete cds	Influenza A virus	1803	1803	1	0	99.8	982	OQ786420.1
Influenza A virus (A/New York/WC-LVD-14-014/2014(H1N1)) matrix protein 2 (M2) and matrix protein 1 (M1) genes, complete cds	Influenza A virus (A/New York/WC-LVD-14-014/2014(H1N1))	1709	1709	1	0	98.07	1003	CY189154.1			Influenza A virus (A/swine/Iowa/A02978442/2023(H3N2)) segment 7 matrix protein 2 (M2) and matrix protein 1 (M1) genes, complete cds	Influenza A virus	1803	1803	1	0	99.8	982	PP109796.1
Influenza A virus (A/Washington/08/2013(H1N1)) segment 7 matrix protein 2 (M2) and matrix protein 1 (M1) genes, complete cds	Influenza A virus (A/Washington/08/2013(H1N1))	1709	1709	1	0	98.07	982	KT734972.1			Influenza A virus (A/swine/North Carolina/A02750809/2022(H1N2)) segment 7 matrix protein 2 (M2) and matrix protein 1 (M1) genes, complete cds	Influenza A virus	1803	1803	1	0	99.8	982	OR285716.1
Influenza A virus (A/Moscow/CRIE-288/2016(H1N1)) segment 7 matrix protein 2 (M2) and matrix protein 1 (M1) genes, complete cds	Influenza A virus (A/Moscow/CRIE-288/2016(H1N1))	1705	1705	1	0	97.96	982	KX775418.1			Influenza A virus (A/swine/Wisconsin/A02524765/2020(H1N2)) segment 7 matrix protein 2 (M2) and matrix protein 1 (M1) genes, complete cds	Influenza A virus	1803	1803	1	0	99.8	982	MW830487.1
Influenza A virus (A/Baltimore/0083/2016(H1N1)) segment 7 matrix protein 2 (M2) and matrix protein 1 (M1) genes, complete cds	Influenza A virus (A/Baltimore/0083/2016(H1N1))	1703	1703	1	0	97.86	1024	KY615497.1			Influenza A virus (A/swine/North Carolina/A02525120/2021(H1N2)) segment 7 matrix protein 2 (M2) and matrix protein 1 (M1) genes, complete cds	Influenza A virus	1803	1803	1	0	99.8	982	MZ665175.1
Influenza A virus (A/South Africa/A_South-Africa-PERCH_022_2013/2013(H1N1)) segment 7 matrix protein 2 (M2) and matrix protein 1 (M1) genes, complete cds	Influenza A virus	1701	1701	1	0	97.76	982	PP601135.1			Influenza A virus (A/swine/Iowa/20TOSU2280/2020(mixed)) segment 7 matrix protein 2 (M2) and matrix protein 1 (M1) genes, complete cds	Influenza A virus	1799	1799	1	0	99.69	1002	OP654996.1
Influenza A virus (A/Zambia/A_Zambia-PERCH_017_2013/2013(H1N1)) segment 7 matrix protein 2 (M2) and matrix protein 1 (M1) genes, complete cds	Influenza A virus	1698	1698	1	0	97.76	982	PP601142.1			Influenza A virus (A/swine/Iowa/20TOSU2181/2020(H3N2)) segment 7 matrix protein 2 (M2) and matrix protein 1 (M1) genes, complete cds	Influenza A virus	1799	1799	1	0	99.69	1002	OP655029.1

## Sheet: BLAST hits NS
Description	Scientific Name	Max Score	Total Score	Query Cover	E value	Per. ident	Acc. Len	Accession				Description	Scientific Name	Max Score	Total Score	Query Cover	E value	Per. ident	Acc. Len	Accession
Influenza A virus (A/swine/Illinois/F1_49_12122/2022(H1N1)) segment 8 nuclear export protein (NEP) and nonstructural protein 1 (NS1) genes, complete cds	Influenza A virus	1548	1548	1	0	100	838	PP995237.1				Influenza A virus (A/swine/Illinois/F2_10/2022(H1N1)) segment 8 nuclear export protein (NEP) and nonstructural protein 1 (NS1) genes, complete cds	Influenza A virus	1548	1548	1	0	100	838	PP997486.1
Influenza A virus (A/swine/Illinois/F1_2_12522/2022(H1N1)) segment 8 nuclear export protein (NEP) and nonstructural protein 1 (NS1) genes, complete cds	Influenza A virus	1543	1543	1	0	99.88	838	PP995257.1				Influenza A virus (A/swine/Illinois/F2_16/2022(H1N1)) segment 8 nuclear export protein (NEP) and nonstructural protein 1 (NS1) genes, complete cds	Influenza A virus	1543	1543	1	0	99.88	838	PP997588.1
Influenza A virus (A/swine/Illinois/F1_30_12122/2022(H1N1)) segment 8 nuclear export protein (NEP) and nonstructural protein 1 (NS1) genes, complete cds	Influenza A virus	1537	1537	1	0	99.76	838	PP995242.1				Influenza A virus (A/swine/Illinois/F2_2/2022(H1N1)) segment 8 nuclear export protein (NEP) and nonstructural protein 1 (NS1) genes, complete cds	Influenza A virus	1537	1537	1	0	99.76	838	PP995627.1
Influenza A virus (A/swine/Indiana/A02525081/2021(H1N1)) segment 8 nuclear export protein (NEP) and nonstructural protein 1 (NS1) genes, complete cds	Influenza A virus	1498	1498	1	0	98.93	838	MZ665397.1				Influenza A virus (A/swine/Illinois/F2_18/2022(H1N1)) segment 8 nuclear export protein (NEP) and nonstructural protein 1 (NS1) genes, complete cds	Influenza A virus	1531	1531	1	0	99.64	838	PP997595.1
Influenza A virus (A/Helsinki/759M/2014(H1N1)) segment 8 nuclear export protein (NEP) and nonstructural protein 1 (NS1) genes, complete cds	Influenza A virus (A/Helsinki/759M/2014(H1N1))	1421	1421	1	0	97.26	865	KM219259.1				Influenza A virus (A/swine/Illinois/F2_8/2022(H1N1)) segment 8 nuclear export protein (NEP) and nonstructural protein 1 (NS1) genes, complete cds	Influenza A virus	1531	1531	1	0	99.64	838	PP997466.1
Influenza A virus (A/Illinois/NHRC414454/2013(H1N1)) segment 8 nuclear export protein (NEP) and nonstructural protein 1 (NS1) genes, complete cds	Influenza A virus (A/Illinois/NHRC414454/2013(H1N1))	1421	1421	1	0	97.26	838	KJ538533.1				Influenza A virus (A/swine/Illinois/F2_5/2022(H1N1)) segment 8 nuclear export protein (NEP) and nonstructural protein 1 (NS1) genes, complete cds	Influenza A virus	1526	1526	1	0	99.52	838	PP997472.1
Influenza A virus (A/Washington/07/2014(H1N1)) segment 8 nuclear export protein (NEP) and nonstructural protein 1 (NS1) genes, complete cds	Influenza A virus (A/Washington/07/2014(H1N1))	1421	1421	1	0	97.26	863	KM409138.1				Influenza A virus (A/swine/Iowa/A02636493/2022(H3N2)) segment 8 nuclear export protein (NEP) and nonstructural protein 1 (NS1) genes, complete cds	Influenza A virus	1504	1504	1	0	99.05	838	OP484280.1
Influenza A virus (A/Finland/102/2014(H1N1)) segment 8 nuclear export protein (NEP) and nonstructural protein 1 (NS1) genes, complete cds	Influenza A virus (A/Finland/102/2014(H1N1))	1421	1421	1	0	97.26	865	KM437638.1				Influenza A virus (A/swine/California/A01104141/2020(H3N2)) segment 8 nuclear export protein (NEP) and nonstructural protein 1 (NS1) genes, complete cds	Influenza A virus	1504	1504	1	0	99.05	838	MT269492.1
Influenza A virus (A/Helsinki/802M/2014(H1N1)) segment 8 nuclear export protein (NEP) and nonstructural protein 1 (NS1) genes, complete cds	Influenza A virus (A/Helsinki/802M/2014(H1N1))	1421	1421	1	0	97.26	865	KM366731.1				Influenza A virus (A/swine/Iowa/A02479033/2020(H1N2)) segment 8 nuclear export protein (NEP) and nonstructural protein 1 (NS1) genes, complete cds	Influenza A virus	1504	1504	1	0	99.05	838	MT860786.1
Influenza A virus (A/New York/WC-LVD-13-006/2013(H1N1)) nuclear export protein (NEP) and nonstructural protein 1 (NS1) genes, complete cds	Influenza A virus (A/New York/WC-LVD-13-006/2013(H1N1))	1415	1415	1	0	97.14	865	CY188861.1				Influenza A virus (A/swine/Iowa/A02524503/2020(H1N2)) segment 8 nuclear export protein (NEP) and nonstructural protein 1 (NS1) genes, complete cds	Influenza A virus	1498	1498	1	0	98.93	838	MW579208.1
Influenza A virus (A/Milano/88/2014(H1N1)) segment 8 nuclear export protein (NEP) and nonstructural protein 1 (NS1) genes, complete cds	Influenza A virus (A/Milano/88/2014(H1N1))	1415	1415	1	0	97.14	838	KU322123.1				Influenza A virus (A/swine/Iowa/A02478640/2019(H1N2)) segment 8 nuclear export protein (NEP) and nonstructural protein 1 (NS1) genes, complete cds	Influenza A virus	1498	1498	1	0	98.93	838	MT233845.1
Influenza A virus (A/Montana/08/2015(H1N1)) segment 8 nuclear export protein (NEP) and nonstructural protein 1 (NS1) genes, complete cds	Influenza A virus (A/Montana/08/2015(H1N1))	1415	1415	1	0	97.14	838	KT836749.1				Influenza A virus (A/swine/Iowa/A02524639/2020(H3N2)) segment 8 nuclear export protein (NEP) and nonstructural protein 1 (NS1) genes, complete cds	Influenza A virus	1498	1498	1	0	98.93	838	MW830908.1
Influenza A virus (A/Helsinki/946M/2014(H1N1)) segment 8 nuclear export protein (NEP) and nonstructural protein 1 (NS1) genes, complete cds	Influenza A virus (A/Helsinki/946M/2014(H1N1))	1415	1415	1	0	97.14	865	KM366771.1				Influenza A virus (A/swine/Iowa/A02636462/2022(H1N1)) segment 8 nuclear export protein (NEP) and nonstructural protein 1 (NS1) genes, complete cds	Influenza A virus	1498	1498	1	0	98.93	838	OP484173.1
Influenza A virus (A/Helsinki/741M/2014(H1N1)) segment 8 nuclear export protein (NEP) and nonstructural protein 1 (NS1) genes, complete cds	Influenza A virus (A/Helsinki/741M/2014(H1N1))	1415	1415	1	0	97.14	865	KM366691.1				Influenza A virus (A/swine/Ohio/20TOSU3241/2020(H3N2)) segment 8 nuclear export protein (NEP) and nonstructural protein 1 (NS1) genes, complete cds	Influenza A virus	1498	1498	1	0	98.93	865	ON773865.1
Influenza A virus (A/Helsinki/447M/2014(H1N1)) segment 8 nuclear export protein (NEP) and nonstructural protein 1 (NS1) genes, complete cds	Influenza A virus (A/Helsinki/447M/2014(H1N1))	1415	1415	1	0	97.14	865	KM366635.1				Influenza A virus (A/swine/Ohio/OH20-24049/2020(H3N2)) segment 8 nuclear export protein (NEP) and nonstructural protein 1 (NS1) genes, complete cds	Influenza A virus	1498	1498	1	0	98.93	838	OQ695197.1
Influenza A virus (A/Helsinki/769M/2014(H1N1)) segment 8 nuclear export protein (NEP) and nonstructural protein 1 (NS1) genes, complete cds	Influenza A virus (A/Helsinki/769M/2014(H1N1))	1415	1415	1	0	97.14	865	KM366715.1				Influenza A virus (A/swine/Iowa/A02524768/2020(H3N2)) segment 8 nuclear export protein (NEP) and nonstructural protein 1 (NS1) genes, complete cds	Influenza A virus	1498	1498	1	0	98.93	838	MW830782.1
Influenza A virus (A/New York/WC-LVD-14-032/2014(H1N1)) nuclear export protein (NEP) and nonstructural protein 1 (NS1) genes, complete cds	Influenza A virus (A/New York/WC-LVD-14-032/2014(H1N1))	1415	1415	1	0	97.14	865	CY189301.1				Influenza A virus (A/swine/Ohio/A02525155/2021(H3N2)) segment 8 nuclear export protein (NEP) and nonstructural protein 1 (NS1) genes, complete cds	Influenza A virus	1498	1498	1	0	98.93	838	MZ665098.1
Influenza A virus (A/Helsinki/861N/2014(H1N1)) segment 8 nuclear export protein (NEP) and nonstructural protein 1 (NS1) genes, complete cds	Influenza A virus (A/Helsinki/861N/2014(H1N1))	1415	1415	1	0	97.14	865	KM366763.1				Influenza A virus (A/swine/Ohio/OH20-1952/2020(H3N2)) segment 8 nuclear export protein (NEP) and nonstructural protein 1 (NS1) genes, complete cds	Influenza A virus	1495	1495	0.99	0	98.92	838	OQ695149.1
Influenza A virus (A/Parma/64/2014(H1N1)) segment 8 nuclear export protein (NEP) and nonstructural protein 1 (NS1) genes, complete cds	Influenza A virus (A/Parma/64/2014(H1N1))	1415	1415	1	0	97.14	838	KU322462.1				Influenza A virus (A/swine/Ohio/A02524829/2020(H3N2)) segment 8 nuclear export protein (NEP) and nonstructural protein 1 (NS1) genes, complete cds	Influenza A virus	1493	1493	1	0	98.81	838	MW830614.1
Influenza A virus (A/Helsinki/544N/2014(H1N1)) segment 8 nuclear export protein (NEP) and nonstructural protein 1 (NS1) genes, complete cds	Influenza A virus (A/Helsinki/544N/2014(H1N1))	1415	1415	1	0	97.14	865	KM219251.1				Influenza A virus (A/swine/Minnesota/A02245193/2019(H1N2)) segment 8 nuclear export protein (NEP) and nonstructural protein 1 (NS1) genes, complete cds	Influenza A virus	1493	1493	1	0	98.81	838	MN795193.1
Influenza A virus (A/Mexico/200102/2014(H1N1)) segment 8 nuclear export protein (NEP) and nonstructural protein 1 (NS1) genes, complete cds	Influenza A virus (A/Mexico/200102/2014(H1N1))	1415	1415	1	0	97.14	863	KR271571.1				Influenza A virus (A/swine/Iowa/A02524937/2020(H3N2)) segment 8 nuclear export protein (NEP) and nonstructural protein 1 (NS1) genes, complete cds	Influenza A virus	1493	1493	1	0	98.81	838	MZ460752.1
Influenza A virus (A/Helsinki/220N/2014(H1N1)) segment 8 nuclear export protein (NEP) and nonstructural protein 1 (NS1) genes, complete cds	Influenza A virus (A/Helsinki/220N/2014(H1N1))	1415	1415	1	0	97.14	865	KM219155.1				Influenza A virus (A/swine/Ohio/A02479354/2020(H3N2)) segment 8 nuclear export protein (NEP) and nonstructural protein 1 (NS1) genes, complete cds	Influenza A virus	1493	1493	1	0	98.81	838	MW430564.1
Influenza A virus (A/Helsinki/809N/2014(H1N1)) segment 8 nuclear export protein (NEP) and nonstructural protein 1 (NS1) genes, complete cds	Influenza A virus (A/Helsinki/809N/2014(H1N1))	1415	1415	1	0	97.14	865	KM366747.1				Influenza A virus (A/swine/Iowa/A02636361/2022(H1N1)(H1N1)) segment 8 nuclear export protein (NEP) and nonstructural protein 1 (NS1) genes, complete cds	Influenza A virus	1493	1493	1	0	98.81	838	OR271705.1
Influenza A virus (A/Finland/68/2014(H1N1)) segment 8 nuclear export protein (NEP) and nonstructural protein 1 (NS1) genes, complete cds	Influenza A virus (A/Finland/68/2014(H1N1))	1410	1410	1	0	97.02	865	KM437766.1				Influenza A virus (A/swine/Minnesota/A02245884/2021(H1N2)) segment 8 nuclear export protein (NEP) and nonstructural protein 1 (NS1) genes, complete cds	Influenza A virus	1493	1493	1	0	98.81	838	MZ665056.1
Influenza A virus (A/Taiwan/01716/2015(H1N1)) segment 8 nuclear export protein (NEP) and nonstructural protein 1 (NS1) genes, complete cds	Influenza A virus	1410	1410	1	0	97.02	838	MH328674.1				Influenza A virus (A/swine/Minnesota/A02524420/2020(H1N2)) segment 8 nuclear export protein (NEP) and nonstructural protein 1 (NS1) genes, complete cds	Influenza A virus	1493	1493	1	0	98.81	838	MW308727.1
Influenza A virus (A/Helsinki/235M/2012(H1N1)) segment 8 nuclear export protein (NEP) and nonstructural protein 1 (NS1) genes, complete cds	Influenza A virus (A/Helsinki/235M/2012(H1N1))	1410	1410	1	0	97.02	865	KM366563.1				Influenza A virus (A/swine/Iowa/A02524511/2020(H1N2)) segment 8 nuclear export protein (NEP) and nonstructural protein 1 (NS1) genes, complete cds	Influenza A virus	1493	1493	1	0	98.81	838	MW579238.1
Influenza A virus (A/Finland/109/2014(H1N1)) segment 8 nuclear export protein (NEP) and nonstructural protein 1 (NS1) genes, complete cds	Influenza A virus (A/Finland/109/2014(H1N1))	1410	1410	1	0	97.02	865	KM437646.1				Influenza A virus (A/swine/Illinois/E64237-11/2022(H3N2)) clone 1 segment 8 nuclear export protein (NEP) and nonstructural protein 1 (NS1) genes, complete cds	Influenza A virus	1493	1493	1	0	98.81	838	OP434545.1
Influenza A virus (A/Finland/75/2014(H1N1)) segment 8 nuclear export protein (NEP) and nonstructural protein 1 (NS1) genes, complete cds	Influenza A virus (A/Finland/75/2014(H1N1))	1410	1410	1	0	97.02	865	KM437806.1				Influenza A virus (A/swine/Iowa/A02248046/2021(H3N2)) segment 8 nuclear export protein (NEP) and nonstructural protein 1 (NS1) genes, complete cds	Influenza A virus	1493	1493	1	0	98.81	838	ON996212.1
Influenza A virus (A/Czech Republic/3/2014(H1N1)) segment 8 nuclear export protein (NEP) and nonstructural protein 1 (NS1) genes, complete cds	Influenza A virus (A/Czech Republic/3/2014(H1N1))	1410	1410	1	0	97.02	855	KJ880890.1				Influenza A virus (A/swine/Ohio/OH22-7012/2022(H3N2)) segment 8 nuclear export protein (NEP) and nonstructural protein 1 (NS1) genes, complete cds	Influenza A virus	1493	1493	1	0	98.81	838	OQ750095.1
Influenza A virus (A/Helsinki/2429/2012(H1N1)) segment 8 nuclear export protein (NEP) and nonstructural protein 1 (NS1) genes, complete cds	Influenza A virus (A/Helsinki/2429/2012(H1N1))	1410	1410	1	0	97.02	865	KM366571.1				Influenza A virus (A/swine/Iowa/A02524591/2020(H3N2)) segment 8 nuclear export protein (NEP) and nonstructural protein 1 (NS1) genes, complete cds	Influenza A virus	1493	1493	1	0	98.81	838	MW830626.1
Influenza A virus (A/New Jersey/47/2015(H1N1)) segment 8 nuclear export protein (NEP) and nonstructural protein 1 (NS1) genes, complete cds	Influenza A virus (A/New Jersey/47/2015(H1N1))	1410	1410	1	0	97.02	838	KT836547.1				Influenza A virus (A/swine/California/A01104142/2020(H3N2)) segment 8 nuclear export protein (NEP) and nonstructural protein 1 (NS1) genes, complete cds	Influenza A virus	1493	1493	1	0	98.81	838	MW082010.1
Influenza A virus (A/Helsinki/303N/2014(H1N1)) segment 8 nuclear export protein (NEP) and nonstructural protein 1 (NS1) genes, complete cds	Influenza A virus (A/Helsinki/303N/2014(H1N1))	1410	1410	1	0	97.02	865	KM219203.1				Influenza A virus (A/swine/Ohio/20TOSU3559/2020(H3N2)) segment 8 nuclear export protein (NEP) and nonstructural protein 1 (NS1) genes, complete cds	Influenza A virus	1493	1493	1	0	98.81	865	ON773857.1
Influenza A virus (A/California/33/2015(H1N1)) segment 8 nuclear export protein (NEP) and nonstructural protein 1 (NS1) genes, complete cds	Influenza A virus (A/California/33/2015(H1N1))	1410	1410	1	0	97.02	863	KT836901.1				Influenza A virus (A/swine/Ohio/OH20-24176/2020(H3N2)) segment 8 nuclear export protein (NEP) and nonstructural protein 1 (NS1) genes, complete cds	Influenza A virus	1493	1493	1	0	98.81	838	OQ695205.1
Influenza A virus (A/Helsinki/473M/2014(H1N1)) segment 8 nuclear export protein (NEP) and nonstructural protein 1 (NS1) genes, complete cds	Influenza A virus (A/Helsinki/473M/2014(H1N1))	1410	1410	1	0	97.02	865	KM219227.1				Influenza A virus (A/swine/Illinois/F75061/2022(H3N2)) segment 8 nuclear export protein (NEP) and nonstructural protein 1 (NS1) genes, complete cds	Influenza A virus	1493	1493	1	0	98.81	838	OP434585.1
Influenza A virus (A/Germany/18909686/2015(H1N1)) segment 8 nuclear export protein (NEP) and nonstructural protein 1 (NS1) genes, complete cds	Influenza A virus	1404	1404	1	0	96.9	890	MK159112.1				Influenza A virus (A/swine/Indiana/OH20-12429/2020(H3N2)) segment 8 nuclear export protein (NEP) and nonstructural protein 1 (NS1) genes, complete cds	Influenza A virus	1493	1493	1	0	98.81	838	OQ694997.1
Influenza A virus (A/California/35/2015(H1N1)) segment 8 nuclear export protein (NEP) and nonstructural protein 1 (NS1) genes, complete cds	Influenza A virus (A/California/35/2015(H1N1))	1404	1404	1	0	96.9	863	KT836439.1				Influenza A virus (A/swine/Ohio/A02750648/2022(H3N2)) segment 8 nuclear export protein (NEP) and nonstructural protein 1 (NS1) genes, complete cds	Influenza A virus	1493	1493	1	0	98.81	838	OQ786568.1
Influenza A virus (A/Hawaii/64/2014(H1N1)) segment 8 nuclear export protein (NEP) and nonstructural protein 1 (NS1) genes, complete cds	Influenza A virus (A/Hawaii/64/2014(H1N1))	1404	1404	1	0	96.9	838	KT836667.1				Influenza A virus (A/swine/Iowa/A02525387/2021(H3N2)) segment 8 nuclear export protein (NEP) and nonstructural protein 1 (NS1) genes, complete cds	Influenza A virus	1493	1493	1	0	98.81	838	MZ754244.1
Influenza A virus (A/Hawaii/26/2015(H1N1)) segment 8 nuclear export protein (NEP) and nonstructural protein 1 (NS1) genes, complete cds	Influenza A virus (A/Hawaii/26/2015(H1N1))	1404	1404	1	0	96.9	863	KT836856.1				Influenza A virus (A/swine/Iowa/20TOSU2185/2020(H3N2)) segment 8 nuclear export protein (NEP) and nonstructural protein 1 (NS1) genes, complete cds	Influenza A virus	1493	1493	1	0	98.81	865	ON774890.1
Influenza A virus (A/Porto Alegre/LACENRS-1573/2013(H1N1)) segment 8 nuclear export protein (NEP) and nonstructural protein 1 (NS1) genes, complete cds	Influenza A virus (A/Porto Alegre/LACENRS-1573/2013(H1N1))	1404	1404	1	0	96.9	890	KY925184.1				Influenza A virus (A/swine/Iowa/A02246905/2021(H1N1)) segment 8 nuclear export protein (NEP) and nonstructural protein 1 (NS1) genes, complete cds	Influenza A virus	1493	1493	1	0	98.81	838	ON996176.1
Influenza A virus (A/Delaware/40/2015(H1N1)) segment 8 nuclear export protein (NEP) and nonstructural protein 1 (NS1) genes, complete cds	Influenza A virus (A/Delaware/40/2015(H1N1))	1404	1404	1	0	96.9	863	KT836832.1				Influenza A virus (A/swine/Ohio/A02479280/2020(H3N2)) segment 8 nuclear export protein (NEP) and nonstructural protein 1 (NS1) genes, complete cds	Influenza A virus	1493	1493	1	0	98.81	838	MW430492.1
Influenza A virus (A/Kerala/RGCB145385/2015(H1N1)) segment 8 nuclear export protein (NEP) and nonstructural protein 1 (NS1) genes, complete cds	Influenza A virus (A/Kerala/RGCB145385/2015(H1N1))	1404	1404	1	0	96.9	863	KU922562.1				Influenza A virus (A/swine/Iowa/A02479304/2020(H3N2)) segment 8 nuclear export protein (NEP) and nonstructural protein 1 (NS1) genes, complete cds	Influenza A virus	1493	1493	1	0	98.81	838	MW430498.1
Influenza A virus (A/Montenegro/LACENRS-2312/2013(H1N1)) segment 8 nuclear export protein (NEP) and nonstructural protein 1 (NS1) genes, complete cds	Influenza A virus (A/Montenegro/LACENRS-2312/2013(H1N1))	1404	1404	1	0	96.9	890	KY926093.1				Influenza A virus (A/swine/Minnesota/A02524797/2020(H3N2)) segment 8 nuclear export protein (NEP) and nonstructural protein 1 (NS1) genes, complete cds	Influenza A virus	1493	1493	1	0	98.81	838	MZ004042.1
Influenza A virus (A/Jeddah/7611/2014(H1N1)) segment 8 nuclear export protein (NEP) and nonstructural protein 1 (NS1) genes, complete cds	Influenza A virus (A/Jeddah/7611/2014(H1N1))	1404	1404	1	0	96.9	844	MF768879.1				Influenza A virus (A/swine/Minnesota/A02525359/2021(H1N2)) segment 8 nuclear export protein (NEP) and nonstructural protein 1 (NS1) genes, complete cds	Influenza A virus	1493	1493	1	0	98.81	838	OK173256.1
Influenza A virus (A/Washington/20/2015(H1N1)) segment 8 nuclear export protein (NEP) and nonstructural protein 1 (NS1) genes, complete cds	Influenza A virus (A/Washington/20/2015(H1N1))	1404	1404	1	0	96.9	838	KT836789.1				Influenza A virus (A/swine/Iowa/A02478598/2019(H1N2)) segment 8 nuclear export protein (NEP) and nonstructural protein 1 (NS1) genes, complete cds	Influenza A virus	1493	1493	1	0	98.81	838	MN795258.1
Influenza A virus (A/Ohio/08/2015(H1N1)) segment 8 nuclear export protein (NEP) and nonstructural protein 1 (NS1) genes, complete cds	Influenza A virus (A/Ohio/08/2015(H1N1))	1404	1404	1	0	96.9	838	KT836812.1				Influenza A virus (A/swine/Iowa/A02524506/2020(H1N1)) segment 8 nuclear export protein (NEP) and nonstructural protein 1 (NS1) genes, complete cds	Influenza A virus	1493	1493	1	0	98.81	838	MW579178.1
Influenza A virus (A/Kentucky/14/2015(H1N1)) segment 8 nuclear export protein (NEP) and nonstructural protein 1 (NS1) genes, complete cds	Influenza A virus (A/Kentucky/14/2015(H1N1))	1404	1404	1	0	96.9	863	KU509562.1				Influenza A virus (A/swine/Ohio/OH20-7443/2020(H3N2)) segment 8 nuclear export protein (NEP) and nonstructural protein 1 (NS1) genes, complete cds	Influenza A virus	1493	1493	1	0	98.81	838	OQ695397.1
Influenza A virus (A/Finland/43/2014(H1N1)) segment 8 nuclear export protein (NEP) and nonstructural protein 1 (NS1) genes, complete cds	Influenza A virus (A/Finland/43/2014(H1N1))	1399	1399	1	0	96.78	865	KM437742.1				Influenza A virus (A/swine/Iowa/A02750621/2022(H1N1)) segment 8 nuclear export protein (NEP) and nonstructural protein 1 (NS1) genes, complete cds	Influenza A virus	1493	1493	1	0	98.81	838	OQ534924.1
Influenza A virus (A/California/92/2014(H1N1)) segment 8 nuclear export protein (NEP) and nonstructural protein 1 (NS1) genes, complete cds	Influenza A virus (A/California/92/2014(H1N1))	1399	1399	1	0	96.78	863	KT836899.1				Influenza A virus (A/swine/Iowa/20TOSU1939/2020(mixed)) segment 8 nuclear export protein (NEP) and nonstructural protein 1 (NS1) genes, complete cds	Influenza A virus	1489	1489	1	0	98.69	865	OP655006.1
Influenza A virus (A/swine/Italy/161692/2015(H1N1)) segment 8 nuclear export protein (NEP) and nonstructural protein 1 (NS1) genes, complete cds	Influenza A virus (A/swine/Italy/161692/2015(H1N1))	1399	1399	1	0	96.78	838	KU323241.1				Influenza A virus (A/swine/Iowa/20TOSU2234/2020(mixed)) segment 8 nuclear export protein (NEP) and nonstructural protein 1 (NS1) genes, complete cds	Influenza A virus	1489	1489	1	0	98.69	865	OP655001.1
Influenza A virus (A/Michigan/57/2015(H1N1)) clone 3000413813_284309_v1_8 segment 8 nuclear export protein (NEP) and nonstructural protein 1 (NS1) genes, complete cds	Influenza A virus (A/Michigan/57/2015(H1N1))	1399	1399	1	0	96.78	865	KX005110.1				Influenza A virus (A/swine/Iowa/20TOSU2285/2020(mixed)) segment 8 nuclear export protein (NEP) and nonstructural protein 1 (NS1) genes, complete cds	Influenza A virus	1489	1489	1	0	98.69	865	OP655016.1
Influenza A virus (A/Milano/230/2015(H1N1)) segment 8 nuclear export protein (NEP) and nonstructural protein 1 (NS1) genes, complete cds	Influenza A virus (A/Milano/230/2015(H1N1))	1399	1399	1	0	96.78	838	KU322117.1				Influenza A virus (A/swine/Iowa/20TOSU2450/2020(H3N2)) segment 8 nuclear export protein (NEP) and nonstructural protein 1 (NS1) genes, complete cds	Influenza A virus	1489	1489	1	0	98.69	865	OP656245.1
Influenza A virus (A/swine/Graben/21362-2/2015(H1N1)) segment 8 nuclear export protein (NEP) and nonstructural protein 1 (NS1) genes, complete cds	Influenza A virus	1399	1399	1	0	96.78	890	MK367323.1				Influenza A virus (A/swine/Ohio/OH20-25292/2020(H3N2)) segment 8 nuclear export protein (NEP) and nonstructural protein 1 (NS1) genes, complete cds	Influenza A virus	1489	1489	1	0	98.69	838	OQ695301.1
Influenza A virus (A/Porto Alegre/LACENRS-1485/2014(H1N1)) segment 8 nuclear export protein (NEP) and nonstructural protein 1 (NS1) genes, complete cds	Influenza A virus (A/Porto Alegre/LACENRS-1485/2014(H1N1))	1399	1399	1	0	96.78	890	KY925140.1				Influenza A virus (A/swine/Iowa/20TOSU2227/2020(H3N2)) segment 8 nuclear export protein (NEP) and nonstructural protein 1 (NS1) genes, complete cds	Influenza A virus	1489	1489	1	0	98.69	865	OP655012.1
Influenza A virus (A/Milano/277/2015(H1N1)) segment 8 nuclear export protein (NEP) and nonstructural protein 1 (NS1) genes, complete cds	Influenza A virus (A/Milano/277/2015(H1N1))	1399	1399	1	0	96.78	838	KU322115.1				Influenza A virus (A/swine/Ohio/OH20-14132/2020(H3N2)) segment 8 nuclear export protein (NEP) and nonstructural protein 1 (NS1) genes, complete cds	Influenza A virus	1489	1489	1	0	98.69	838	OQ695093.1
Influenza A virus (A/India/Pun151245/2015(H1N1)) segment 8 nuclear export protein (NEP) and nonstructural protein 1 (NS1) genes, complete cds	Influenza A virus (A/India/Pun151245/2015(H1N1))	1399	1399	1	0	96.78	864	KR052649.1				Influenza A virus (A/swine/Iowa/20TOSU1703/2020(H3N2)) segment 8 nuclear export protein (NEP) and nonstructural protein 1 (NS1) genes, complete cds	Influenza A virus	1489	1489	1	0	98.69	865	OP656286.1
Influenza A virus (A/Jeddah/0141/2015(H1N1)) segment 8 nuclear export protein (NEP) and nonstructural protein 1 (NS1) genes, complete cds	Influenza A virus (A/Jeddah/0141/2015(H1N1))	1399	1399	1	0	96.78	844	MF768775.1				Influenza A virus (A/swine/Ohio/OH20-15002/2020(H3N2)) segment 8 nuclear export protein (NEP) and nonstructural protein 1 (NS1) genes, complete cds	Influenza A virus	1489	1489	1	0	98.69	838	OQ695109.1
Influenza A virus (A/California/49/2015(H1N1)) segment 8 nuclear export protein (NEP) and nonstructural protein 1 (NS1) genes, complete cds	Influenza A virus (A/California/49/2015(H1N1))	1399	1399	1	0	96.78	863	KT836898.1				Influenza A virus (A/swine/Iowa/20TOSU2404/2020(H3N2)) segment 8 nuclear export protein (NEP) and nonstructural protein 1 (NS1) genes, complete cds	Influenza A virus	1489	1489	1	0	98.69	865	OP654947.1
Influenza A virus (A/Singapore/DMS1316/2013(H1N1)) segment 8 nuclear export protein (NEP) and nonstructural protein 1 (NS1) genes, complete cds	Influenza A virus (A/Singapore/DMS1316/2013(H1N1))	1399	1399	1	0	96.78	838	KT181931.1				Influenza A virus (A/swine/Iowa/A02636490/2022(H3N2)) segment 8 nuclear export protein (NEP) and nonstructural protein 1 (NS1) genes, complete cds	Influenza A virus	1487	1487	1	0	98.69	838	OP484221.1
Influenza A virus (A/Boston/YGA_01219/2013(H1N1)) nuclear export protein (NEP) and nonstructural protein 1 (NS1) genes, complete cds	Influenza A virus (A/Boston/YGA_01219/2013(H1N1))	1399	1399	1	0	96.78	865	CY167848.1				Influenza A virus (A/swine/North Carolina/A02525014/2020(H1N1)) segment 8 nuclear export protein (NEP) and nonstructural protein 1 (NS1) genes, complete cds	Influenza A virus	1487	1487	1	0	98.69	838	MZ460734.1
Influenza A virus (A/Camaqua/LACENRS-3379/2013(H1N1)) segment 8 nuclear export protein (NEP) and nonstructural protein 1 (NS1) genes, complete cds	Influenza A virus (A/Camaqua/LACENRS-3379/2013(H1N1))	1399	1399	1	0	96.78	890	KY925615.1				Influenza A virus (A/swine/Illinois/A02478510/2019(H3N2)) segment 8 nuclear export protein (NEP) and nonstructural protein 1 (NS1) genes, complete cds	Influenza A virus	1487	1487	1	0	98.69	838	MN531819.1
Influenza A virus (A/Illinois/NHRC415721/2013(H1N1)) segment 8 nuclear export protein (NEP) and nonstructural protein 1 (NS1) genes, complete cds	Influenza A virus (A/Illinois/NHRC415721/2013(H1N1))	1399	1399	1	0	96.78	838	KJ538505.1				Influenza A virus (A/swine/Iowa/20TOSU2300/2020(H3N2)) segment 8 nuclear export protein (NEP) and nonstructural protein 1 (NS1) genes, complete cds	Influenza A virus	1487	1487	1	0	98.69	865	ON774206.1
Influenza A virus (A/New York/WC-LVD-13-001/2013(H1N1)) nuclear export protein (NEP) and nonstructural protein 1 (NS1) genes, complete cds	Influenza A virus (A/New York/WC-LVD-13-001/2013(H1N1))	1399	1399	1	0	96.78	865	CY188821.1				Influenza A virus (A/swine/Minnesota/A02245657/2020(H3N2)) segment 8 nuclear export protein (NEP) and nonstructural protein 1 (NS1) genes, complete cds	Influenza A virus	1487	1487	1	0	98.69	838	MW308739.1
Influenza A virus (A/Taiwan/00872/2015(H1N1)) segment 8 nuclear export protein (NEP) and nonstructural protein 1 (NS1) genes, complete cds	Influenza A virus	1399	1399	1	0	96.78	838	MH328652.1				Influenza A virus (A/swine/Indiana/A01812309/2020(H1N2)) segment 8 nuclear export protein (NEP) and nonstructural protein 1 (NS1) genes, complete cds	Influenza A virus	1487	1487	1	0	98.69	838	MW430450.1
Influenza A virus (A/Hawaii/41/2015(H1N1)) segment 8 nuclear export protein (NEP) and nonstructural protein 1 (NS1) genes, complete cds	Influenza A virus (A/Hawaii/41/2015(H1N1))	1399	1399	1	0	96.78	863	KT836672.1				Influenza A virus (A/swine/North Carolina/A02525038/2020(H1N2)) segment 8 nuclear export protein (NEP) and nonstructural protein 1 (NS1) genes, complete cds	Influenza A virus	1487	1487	1	0	98.69	838	MZ460746.1
Influenza A virus (A/Helsinki/759N/2014(H1N1)) segment 8 nuclear export protein (NEP) and nonstructural protein 1 (NS1) genes, complete cds	Influenza A virus (A/Helsinki/759N/2014(H1N1))	1399	1399	1	0	96.78	865	KM219267.1				Influenza A virus (A/swine/Virginia/A01104140/2019(H3N2)) segment 8 nuclear export protein (NEP) and nonstructural protein 1 (NS1) genes, complete cds	Influenza A virus	1487	1487	1	0	98.69	838	MT233945.1
Influenza A virus (A/India/Pun151268/2015(H1N1)) segment 8 nuclear export protein (NEP) and nonstructural protein 1 (NS1) genes, complete cds	Influenza A virus (A/India/Pun151268/2015(H1N1))	1399	1399	1	0	96.78	864	KR052670.1				Influenza A virus (A/swine/Iowa/A02478752/2019(H1N2)) segment 8 nuclear export protein (NEP) and nonstructural protein 1 (NS1) genes, complete cds	Influenza A virus	1487	1487	1	0	98.69	838	MT233701.1
Influenza A virus (A/Jeddah/9881/2015(H1N1)) segment 8 nuclear export protein (NEP) and nonstructural protein 1 (NS1) genes, complete cds	Influenza A virus (A/Jeddah/9881/2015(H1N1))	1399	1399	1	0	96.78	844	MF768711.1				Influenza A virus (A/swine/Iowa/A02635812/2021(H3N2)) segment 8 nuclear export protein (NEP) and nonstructural protein 1 (NS1) genes, complete cds	Influenza A virus	1487	1487	1	0	98.69	838	OL755927.1
Influenza A virus (A/Indiana/15/2015(H1N1)) segment 8 nuclear export protein (NEP) and nonstructural protein 1 (NS1) genes, complete cds	Influenza A virus (A/Indiana/15/2015(H1N1))	1399	1399	1	0	96.78	863	KT836560.1				Influenza A virus (A/swine/Minnesota/A02245679/2020(H1N2)) segment 8 nuclear export protein (NEP) and nonstructural protein 1 (NS1) genes, complete cds	Influenza A virus	1487	1487	1	0	98.69	838	MW430611.1
Influenza A virus (A/Michigan/57/2015(H1N1)) segment 8 nuclear export protein (NEP) and nonstructural protein 1 (NS1) genes, complete cds	Influenza A virus (A/Michigan/57/2015(H1N1))	1399	1399	1	0	96.78	863	KU509578.1				Influenza A virus (A/swine/Minnesota/A02245706/2020(H1N2)) segment 8 nuclear export protein (NEP) and nonstructural protein 1 (NS1) genes, complete cds	Influenza A virus	1487	1487	1	0	98.69	838	MW430474.1
Influenza A virus (A/New York/WC-LVD-14-027/2014(H1N1)) nuclear export protein (NEP) and nonstructural protein 1 (NS1) genes, complete cds	Influenza A virus (A/New York/WC-LVD-14-027/2014(H1N1))	1399	1399	1	0	96.78	865	CY189261.1				Influenza A virus (A/swine/Minnesota/A02245649/2020(H1N1)) segment 8 nuclear export protein (NEP) and nonstructural protein 1 (NS1) genes, complete cds	Influenza A virus	1487	1487	1	0	98.69	838	MW309003.1
Influenza A virus (A/Saudi Arabia/11/2015(H1N1)) segment 8 nuclear export protein (NEP) and nonstructural protein 1 (NS1) genes, complete cds	Influenza A virus (A/Saudi Arabia/11/2015(H1N1))	1399	1399	1	0	96.78	838	KY681661.1				Influenza A virus (A/swine/Iowa/A02432384/2019(H1N1)) segment 8 nuclear export protein (NEP) and nonstructural protein 1 (NS1) genes, complete cds	Influenza A virus	1487	1487	1	0	98.69	838	MN384799.1
Influenza A virus (A/Helsinki/1151/2014(H1N1)) segment 8 nuclear export protein (NEP) and nonstructural protein 1 (NS1) genes, complete cds	Influenza A virus (A/Helsinki/1151/2014(H1N1))	1399	1399	1	0	96.78	865	KM366387.1				Influenza A virus (A/swine/Iowa/A02635888/2021(H1N2)) segment 8 nuclear export protein (NEP) and nonstructural protein 1 (NS1) genes, complete cds	Influenza A virus	1487	1487	1	0	98.69	838	OL755762.1
Influenza A virus (A/New York/WC-LVD-14-023/2014(H1N1)) nuclear export protein (NEP) and nonstructural protein 1 (NS1) genes, complete cds	Influenza A virus (A/New York/WC-LVD-14-023/2014(H1N1))	1399	1399	1	0	96.78	865	CY189229.1				Influenza A virus (A/swine/Illinois/A02524860/2020(H1N2)) segment 8 nuclear export protein (NEP) and nonstructural protein 1 (NS1) genes, complete cds	Influenza A virus	1487	1487	1	0	98.69	838	MZ004084.1
Influenza A virus (A/New York/WC-LVD-14-008/2014(H1N1)) nuclear export protein (NEP) and nonstructural protein 1 (NS1) genes, complete cds	Influenza A virus (A/New York/WC-LVD-14-008/2014(H1N1))	1399	1399	1	0	96.78	865	CY189109.1				Influenza A virus (A/swine/North Carolina/A02479439/2020(H1N1)) segment 8 nuclear export protein (NEP) and nonstructural protein 1 (NS1) genes, complete cds	Influenza A virus	1487	1487	1	0	98.69	838	MW579190.1
Influenza A virus (A/Hawaii/67/2014(H1N1)) segment 8 nuclear export protein (NEP) and nonstructural protein 1 (NS1) genes, complete cds	Influenza A virus (A/Hawaii/67/2014(H1N1))	1399	1399	1	0	96.78	838	KT836598.1				Influenza A virus (A/swine/Iowa/20TOSU2415/2020(H3N2)) segment 8 nuclear export protein (NEP) and nonstructural protein 1 (NS1) genes, complete cds	Influenza A virus	1487	1487	1	0	98.69	865	ON773861.1
Influenza A virus (A/Hawaii/59/2015(H1N1)) segment 8 nuclear export protein (NEP) and nonstructural protein 1 (NS1) genes, complete cds	Influenza A virus (A/Hawaii/59/2015(H1N1))	1395	1395	0.99	0	96.77	863	KU509715.1				Influenza A virus (A/swine/North Carolina/A02711714/2022(H3N2)) segment 8 nuclear export protein (NEP) and nonstructural protein 1 (NS1) genes, complete cds	Influenza A virus	1487	1487	1	0	98.69	838	OP912618.1
Influenza A virus (A/Hawaii/59/2015(H1N1)) clone 3000413778_283688_v1_8 segment 8 nuclear export protein (NEP) and nonstructural protein 1 (NS1) genes, complete cds	Influenza A virus (A/Hawaii/59/2015(H1N1))	1395	1395	0.99	0	96.77	865	KX004349.1				Influenza A virus (A/swine/Iowa/A02525240/2021(H1N1)) segment 8 nuclear export protein (NEP) and nonstructural protein 1 (NS1) genes, complete cds	Influenza A virus	1487	1487	1	0	98.69	838	MZ754262.1
Influenza A virus (A/Kenya/CDC-KNH/070/2014(H1N1)) segment 8 nuclear export protein (NEP) and nonstructural protein 1 (NS1) genes, complete cds	Influenza A virus	1393	1393	1	0	96.66	838	OR874910.1				Influenza A virus (A/swine/Iowa/A02861460/2023(H1N1)) segment 8 nuclear export protein (NEP) and nonstructural protein 1 (NS1) genes, complete cds	Influenza A virus	1487	1487	1	0	98.69	838	OR750418.1
Influenza A virus (A/India/Kol-S4163/2015(H1N1)) segment 8 nuclear export protein (NEP) and nonstructural protein 1 (NS1) genes, complete cds	Influenza A virus (A/India/Kol-S4163/2015(H1N1))	1393	1393	1	0	96.66	859	KX789424.1				Influenza A virus (A/swine/Missouri/A02861954/2023(H1N1)) segment 8 nuclear export protein (NEP) and nonstructural protein 1 (NS1) genes, complete cds	Influenza A virus	1487	1487	1	0	98.69	838	PP411048.1
Influenza A virus (A/Bage/LACENRS-614/2013(H1N1)) segment 8 nuclear export protein (NEP) and nonstructural protein 1 (NS1) genes, complete cds	Influenza A virus (A/Bage/LACENRS-614/2013(H1N1))	1393	1393	1	0	96.66	890	KY925229.1				Influenza A virus (A/swine/Nebraska/A02246971/2021(H3N2)) segment 8 nuclear export protein (NEP) and nonstructural protein 1 (NS1) genes, complete cds	Influenza A virus	1487	1487	1	0	98.69	838	ON506520.1
Influenza A virus (A/Camaqua/LACENRS-3512/2013(H1N1)) segment 8 nuclear export protein (NEP) and nonstructural protein 1 (NS1) genes, complete cds	Influenza A virus (A/Camaqua/LACENRS-3512/2013(H1N1))	1393	1393	1	0	96.66	890	KY925456.1				Influenza A virus (A/swine/Iowa/A02524571/2020(H1N1)) segment 8 nuclear export protein (NEP) and nonstructural protein 1 (NS1) genes, complete cds	Influenza A virus	1487	1487	1	0	98.69	838	MW830650.1
Influenza A virus (A/Pennsylvania/54/2015(H1N1)) clone 3000415985_285614_v1_8 segment 8 nuclear export protein (NEP) and nonstructural protein 1 (NS1) genes, complete cds	Influenza A virus (A/Pennsylvania/54/2015(H1N1))	1393	1393	1	0	96.66	865	KX005741.1				Influenza A virus (A/swine/Iowa/A02636299/2021(H3N2)) segment 8 nuclear export protein (NEP) and nonstructural protein 1 (NS1) genes, complete cds	Influenza A virus	1487	1487	1	0	98.69	838	ON506564.1
Influenza A virus (A/Rosario do Sul/LACENRS-1832/2013(H1N1)) segment 8 nuclear export protein (NEP) and nonstructural protein 1 (NS1) genes, complete cds	Influenza A virus (A/Rosario do Sul/LACENRS-1832/2013(H1N1))	1393	1393	1	0	96.66	890	KY925043.1				Influenza A virus (A/swine/Nebraska/A02479212/2020(H1N1)) segment 8 nuclear export protein (NEP) and nonstructural protein 1 (NS1) genes, complete cds	Influenza A virus	1487	1487	1	0	98.69	838	MW308745.1
Influenza A virus (A/Connecticut/05/2015(H1N1)) segment 8 nuclear export protein (NEP) and nonstructural protein 1 (NS1) genes, complete cds	Influenza A virus (A/Connecticut/05/2015(H1N1))	1393	1393	1	0	96.66	863	KU509866.1				Influenza A virus (A/swine/Iowa/C61728/2022(H1N1)) clone 1 segment 8 nuclear export protein (NEP) and nonstructural protein 1 (NS1) genes, complete cds	Influenza A virus	1487	1487	1	0	98.69	890	OP645903.1
Influenza A virus (A/California/99/2016(H1N1)) segment 8 nuclear export protein (NEP) and nonstructural protein 1 (NS1) genes, complete cds	Influenza A virus (A/California/99/2016(H1N1))	1393	1393	1	0	96.66	865	KX411271.1				Influenza A virus (A/swine/North Carolina/A02245294/2019(H3N2)) segment 8 nuclear export protein (NEP) and nonstructural protein 1 (NS1) genes, complete cds	Influenza A virus	1487	1487	1	0	98.69	838	MT233827.1
Influenza A virus (A/Santa Cruz do Sul/LACENRS-1560/2013(H1N1)) segment 8 nuclear export protein (NEP) and nonstructural protein 1 (NS1) genes, complete cds	Influenza A virus (A/Santa Cruz do Sul/LACENRS-1560/2013(H1N1))	1393	1393	1	0	96.66	890	KY925978.1				Influenza A virus (A/swine/Iowa/20TOSU2161/2020(mixed)) segment 8 nuclear export protein (NEP) and nonstructural protein 1 (NS1) genes, complete cds	Influenza A virus	1487	1487	1	0	98.69	865	ON774617.1
Influenza A virus (A/Taipei/0045/2016(H1N1)) segment 8 nuclear export protein (NEP) and nonstructural protein 1 (NS1) genes, complete cds	Influenza A virus (A/Taipei/0045/2016(H1N1))	1393	1393	1	0	96.66	890	KY487565.1				Influenza A virus (A/swine/Minnesota/A02712162/2022(H1N2)) segment 8 nuclear export protein (NEP) and nonstructural protein 1 (NS1) genes, complete cds	Influenza A virus	1487	1487	1	0	98.69	838	PP109408.1
Influenza A virus (A/Taiwan/00262/2016(H1N1)) segment 8 nuclear export protein (NEP) and nonstructural protein 1 (NS1) genes, complete cds	Influenza A virus	1393	1393	1	0	96.66	838	MH328618.1				Influenza A virus (A/swine/Minnesota/A02245788/2020(H1N2)) segment 8 nuclear export protein (NEP) and nonstructural protein 1 (NS1) genes, complete cds	Influenza A virus	1487	1487	1	0	98.69	838	MZ004031.1
Influenza A virus (A/Milano/157/2015(H1N1)) segment 8 nuclear export protein (NEP) and nonstructural protein 1 (NS1) genes, complete cds	Influenza A virus (A/Milano/157/2015(H1N1))	1393	1393	1	0	96.66	838	KU322130.1				Influenza A virus (A/swine/Ohio/OH20-24947/2020(H3N2)) segment 8 nuclear export protein (NEP) and nonstructural protein 1 (NS1) genes, complete cds	Influenza A virus	1487	1487	1	0	98.69	838	OQ695245.1
Influenza A virus (A/Porto Alegre/LACENRS-921/2015(H3N2)) segment 8 nuclear export protein (NEP) and nonstructural protein 1 (NS1) genes, complete cds	Influenza A virus (A/Porto Alegre/LACENRS-921/2015(H3N2))	1393	1393	1	0	96.66	890	KY925655.1				Influenza A virus (A/swine/Iowa/A02636439/2022(H1N1)) segment 8 nuclear export protein (NEP) and nonstructural protein 1 (NS1) genes, complete cds	Influenza A virus	1487	1487	1	0	98.69	838	OP484149.1
Influenza A virus (A/New Jersey/54/2015(H1N1)) segment 8 nuclear export protein (NEP) and nonstructural protein 1 (NS1) genes, complete cds	Influenza A virus (A/New Jersey/54/2015(H1N1))	1393	1393	1	0	96.66	865	KX408239.1				Influenza A virus (A/swine/Iowa/A02524565/2020(H1N2)) segment 8 nuclear export protein (NEP) and nonstructural protein 1 (NS1) genes, complete cds	Influenza A virus	1487	1487	1	0	98.69	838	MW830434.1
Influenza A virus (A/Ohio/19/2015(H1)) clone 3000412447_273086_v1_8 segment 8 nuclear export protein (NEP) and nonstructural protein 1 (NS1) genes, complete cds	Influenza A virus (A/Ohio/19/2015(H1))	1393	1393	1	0	96.66	863	KX002292.1				Influenza A virus (A/swine/Ohio/20TOSU2580/2020(mixed)) segment 8 nuclear export protein (NEP) and nonstructural protein 1 (NS1) genes, complete cds	Influenza A virus	1487	1487	1	0	98.69	865	ON773851.1
Influenza A virus (A/Connecticut/05/2015(H1N1)) clone 3000413888_282537_v1_8 segment 8 nuclear export protein (NEP) and nonstructural protein 1 (NS1) genes, complete cds	Influenza A virus (A/Connecticut/05/2015(H1N1))	1393	1393	1	0	96.66	865	KX004134.1				Influenza A virus (A/swine/Iowa/A02524736/2020(H1N2)) segment 8 nuclear export protein (NEP) and nonstructural protein 1 (NS1) genes, complete cds	Influenza A virus	1487	1487	1	0	98.69	838	MW830458.1
Influenza A virus (A/India/Kol-S4481/2015(H1N1)) segment 8 nuclear export protein (NEP) and nonstructural protein 1 (NS1) genes, complete cds	Influenza A virus (A/India/Kol-S4481/2015(H1N1))	1393	1393	1	0	96.66	859	KX789432.1				Influenza A virus (A/swine/North Carolina/A02524478/2020(H3N2)) segment 8 nuclear export protein (NEP) and nonstructural protein 1 (NS1) genes, complete cds	Influenza A virus	1487	1487	1	0	98.69	838	MW579166.1
Influenza A virus (A/Taipei/0051/2016(H1N1)) segment 8 nuclear export protein (NEP) and nonstructural protein 1 (NS1) genes, complete cds	Influenza A virus (A/Taipei/0051/2016(H1N1))	1393	1393	1	0	96.66	890	KY487070.1				Influenza A virus (A/swine/Iowa/A02524513/2020(H1N1)) segment 8 nuclear export protein (NEP) and nonstructural protein 1 (NS1) genes, complete cds	Influenza A virus	1487	1487	1	0	98.69	838	MW579142.1
Influenza A virus (A/Arizona/26/2015(H1N1)) segment 8 nuclear export protein (NEP) and nonstructural protein 1 (NS1) genes, complete cds	Influenza A virus (A/Arizona/26/2015(H1N1))	1393	1393	1	0	96.66	863	KU509929.1				Influenza A virus (A/swine/Iowa/A02478553/2019(H3N2)) segment 8 nuclear export protein (NEP) and nonstructural protein 1 (NS1) genes, complete cds	Influenza A virus	1487	1487	1	0	98.69	838	MN630460.1
Influenza A virus (A/Jeddah/AMH/2015(H1N1)) segment 8 nuclear export protein (NEP) and nonstructural protein 1 (NS1) genes, complete cds	Influenza A virus (A/Jeddah/AMH/2015(H1N1))	1393	1393	1	0	96.66	844	MF768591.1				Influenza A virus (A/swine/Iowa/A02478944/2019(H1N1)) segment 8 nuclear export protein (NEP) and nonstructural protein 1 (NS1) genes, complete cds	Influenza A virus	1487	1487	1	0	98.69	838	MT355256.1
Influenza A virus (A/Hawaii/51/2015(H1N1)) segment 8 nuclear export protein (NEP) and nonstructural protein 1 (NS1) genes, complete cds	Influenza A virus (A/Hawaii/51/2015(H1N1))	1393	1393	1	0	96.66	863	KT836576.1				Influenza A virus (A/swine/Iowa/20TOSU2407/2020(H3N2)) segment 8 nuclear export protein (NEP) and nonstructural protein 1 (NS1) genes, complete cds	Influenza A virus	1487	1487	1	0	98.69	865	ON773941.1
Influenza A virus (A/Keelung/0042/2016(H1N1)) segment 8 nuclear export protein (NEP) and nonstructural protein 1 (NS1) genes, complete cds	Influenza A virus (A/Keelung/0042/2016(H1N1))	1389	1389	1	0	96.54	890	KY615457.1				Influenza A virus (A/swine/Ohio/OH20-8521/2020(H3N2)) segment 8 nuclear export protein (NEP) and nonstructural protein 1 (NS1) genes, complete cds	Influenza A virus	1483	1483	1	0	98.57	838	OQ695421.1
Influenza A virus (A/South Africa/A_South-Africa-PERCH_022_2013/2013(H1N1)) segment 8 nuclear export protein (NEP) and nonstructural protein 1 (NS1) genes, complete cds	Influenza A virus	1371	1371	1	0	95.82	838	PP601166.1				Influenza A virus (A/swine/Iowa/20TOSU1520/2020(H1N2)) segment 8 nuclear export protein (NEP) and nonstructural protein 1 (NS1) genes, complete cds	Influenza A virus	1483	1483	1	0	98.57	865	OP656237.1
